# Supplementary material for: A positive feedback between IDO1 metabolite and COL12A1 via MAPK pathway to promote gastric cancer metastasis
Source: J Exp Clin Cancer Res. 2019 Jul 17;38:314. doi: 10.1186/s13046-019-1318-5 (PMC6637527; doi:10.1186/s13046-019-1318-5)
Supplement: Supplementary file 4 — Supplementary data. (XLSX 1337 kb) [file 13046_2019_1318_MOESM4_ESM.xlsx]

## Sheet: Module of WGCNA analysis
module	modSize	bkgrModSize	rank	enrichmentP	BonferoniP	nModGenesInTerm	fracOfBkgrModSize	fracOfBkgrTermSize	bkgrTermSize	termID	termOntology	termName	termDefinition
black	109	103	1	2.41697e-11	4.00759e-07	11	0.106796	0.52381	21	GO:0097006	BP	regulation of plasma lipoprotein particle levels	Any process involved in the maintenance of internal levels of plasma lipoprotein particles within an organism.
black	109	103	2	5.29064e-11	8.77241e-07	9	0.0873786	0.692308	13	GO:0034369	BP	plasma lipoprotein particle remodeling	The acquisition, loss or modification of a protein or lipid within a plasma lipoprotein particle, including the hydrolysis of triglyceride by hepatic lipase, with the subsequent loss of free fatty acid, and the esterification of cholesterol by phosphatidylcholine-sterol O-acyltransferase (lecithin cholesterol acyltransferase; LCAT).
black	109	103	3	1.43668e-10	2.38217e-06	9	0.0873786	0.642857	14	GO:0034381	BP	plasma lipoprotein particle clearance	The process in which a lipoprotein particle is removed from the blood via receptor-mediated endocytosis and its constituent parts degraded.
black	109	103	4	5.71301e-10	9.47275e-06	12	0.116505	0.363636	33	GO:0072562	CC	blood microparticle	A phospholipid microvesicle that is derived from any of several cell types, such as platelets, blood cells, endothelial cells, or others, and contains membrane receptors as well as other proteins characteristic of the parental cell. Microparticles are heterogeneous in size, and are characterized as microvesicles free of nucleic acids.
black	109	103	5	2.44542e-09	4.05476e-05	7	0.0679612	0.777778	9	GO:0034377	BP	plasma lipoprotein particle assembly	The aggregation and arrangement of proteins and lipids to form a plasma lipoprotein particle.
black	109	103	6	2.44542e-09	4.05476e-05	7	0.0679612	0.777778	9	GO:0034361	CC	very-low-density lipoprotein particle	A triglyceride-rich lipoprotein particle that is typically composed of APOB100, APOE and APOCs and has a density of about 1.006 g/ml and a diameter of between 20-80 nm. It is found in blood and transports endogenous products (newly synthesized cholesterol and triglycerides) from the liver.
black	109	103	7	2.44542e-09	4.05476e-05	7	0.0679612	0.777778	9	GO:0034364	CC	high-density lipoprotein particle	A lipoprotein particle with a high density (typically 1.063-1.21 g/ml) and a diameter of 5-10 nm that contains APOAs and may contain APOCs and APOE; found in blood and carries lipids from body tissues to the liver as part of the reverse cholesterol transport process.
black	109	103	8	2.728e-09	4.52329e-05	8	0.0776699	0.615385	13	GO:0034358	CC	plasma lipoprotein particle	A spherical particle with a hydrophobic core of triglycerides and/or cholesterol esters, surrounded by an amphipathic monolayer of phospholipids, cholesterol and apolipoproteins. Plasma lipoprotein particles transport lipids, which are non-covalently associated with the particles, in the blood or lymph.
black	109	103	9	6.17376e-09	0.000102367	8	0.0776699	0.571429	14	GO:0032994	CC	protein-lipid complex	A macromolecular complex containing separate protein and lipid molecules. Separate in this context means not covalently bound to each other.
black	109	103	10	7.90748e-09	0.000131114	7	0.0679612	0.7	10	GO:0065005	BP	protein-lipid complex assembly	The aggregation, arrangement and bonding together of proteins and lipids to form a protein-lipid complex.
blue	504	475	1	1.48575e-09	2.46352e-05	60	0.126316	0.352941	170	GO:0005911	CC	cell-cell junction	A cell junction that forms a connection between two or more cells in a multicellular organism; excludes direct cytoplasmic junctions such as ring canals.
blue	504	475	2	1.00051e-07	0.00165895	92	0.193684	0.276276	333	GO:0030054	CC	cell junction	A cellular component that forms a specialized region of connection between two or more cells or between a cell and the extracellular matrix. At a cell junction, anchoring proteins extend through the plasma membrane to link cytoskeletal proteins in one cell to cytoskeletal proteins in neighboring cells or to proteins in the extracellular matrix.
blue	504	475	3	2.49512e-07	0.00413716	27	0.0568421	0.45	60	GO:0098632	MF	protein binding involved in cell-cell adhesion	Any protein binding that is involved in cell-cell adhesion.
blue	504	475	4	9.50199e-07	0.0157552	54	0.113684	0.313953	172	GO:0005912	CC	adherens junction	A cell junction at which anchoring proteins (cadherins or integrins) extend through the plasma membrane and are attached to actin filaments.
blue	504	475	5	1.10068e-06	0.0182503	29	0.0610526	0.408451	71	GO:0005913	CC	cell-cell adherens junction	An adherens junction which connects a cell to another cell.
blue	504	475	6	3.47725e-06	0.0576564	24	0.0505263	0.428571	56	GO:0098641	MF	cadherin binding involved in cell-cell adhesion	Any cadherin binding that occurs as part of the process of cell-cell adhesion.
blue	504	475	7	5.77979e-06	0.0958347	25	0.0526316	0.409836	61	GO:0045296	MF	cadherin binding	Interacting selectively and non-covalently with cadherin, a type I membrane protein involved in cell adhesion.
blue	504	475	8	6.49024e-06	0.107615	21	0.0442105	0.446809	47	GO:0043296	CC	apical junction complex	A functional unit located near the cell apex at the points of contact between epithelial cells, which in vertebrates is composed of the tight junction, the zonula adherens, and desmosomes and in some invertebrates, such as Drosophila, is composed of the subapical complex (SAC), the zonula adherens and the septate junction. Functions in the regulation of cell polarity, tissue integrity and interce…
blue	504	475	9	2.68167e-05	0.444647	18	0.0378947	0.45	40	GO:0005923	CC	bicellular tight junction	An occluding cell-cell junction that is composed of a branching network of sealing strands that completely encircles the apical end of each cell in an epithelial sheet; the outer leaflets of the two interacting plasma membranes are seen to be tightly apposed where sealing strands are present. Each sealing strand is composed of a long row of transmembrane adhesion proteins embedded in each of the …
blue	504	475	10	5.24469e-05	0.869622	10	0.0210526	0.625	16	GO:0032993	CC	protein-DNA complex	A macromolecular complex containing both protein and DNA molecules.
brown	290	276	1	1.78941e-07	0.00296702	17	0.0615942	0.395349	43	GO:0032963	BP	collagen metabolic process	The chemical reactions and pathways involving collagen, any of a group of fibrous proteins of very high tensile strength that form the main component of connective tissue in animals. Collagen is highly enriched in glycine (some regions are 33% glycine) and proline, occurring predominantly as 3-hydroxyproline (about 20%).
brown	290	276	2	2.60885e-07	0.00432574	38	0.137681	0.227545	167	GO:0031012	CC	extracellular matrix	A structure lying external to one or more cells, which provides structural support for cells or tissues.
brown	290	276	3	3.57676e-07	0.00593062	33	0.119565	0.242647	136	GO:0005578	CC	proteinaceous extracellular matrix	A layer consisting mainly of proteins (especially collagen) and glycosaminoglycans (mostly as proteoglycans) that forms a sheet underlying or overlying cells such as endothelial and epithelial cells. The proteins are secreted by cells in the vicinity. An example of this component is found in Mus musculus.
brown	290	276	4	3.90247e-07	0.00647069	17	0.0615942	0.377778	45	GO:0044259	BP	multicellular organismal macromolecule metabolic process	The chemical reactions and pathways involving macromolecules, large molecules including proteins, nucleic acids and carbohydrates, in multicellular organisms occurring at the tissue, organ, or organismal level.
brown	290	276	5	5.7829e-07	0.00958863	18	0.0652174	0.352941	51	GO:0044236	BP	multicellular organism metabolic process	The chemical reactions and pathways in a single multicellular organism that occur at the tissue, organ, or organismal level. These processes, unlike cellular metabolism, can include transport of substances between cells when that transport is required.
brown	290	276	6	2.41138e-06	0.0399831	13	0.0471014	0.419355	31	GO:0090101	BP	negative regulation of transmembrane receptor protein serine/threonine kinase signaling pathway	Any process that decreases the rate, frequency, or extent of the series of molecular signals generated as a consequence of a transmembrane receptor serine/threonine kinase binding to its physiological ligand.
brown	290	276	7	7.08652e-06	0.117502	12	0.0434783	0.413793	29	GO:0030574	BP	collagen catabolic process	The proteolytic chemical reactions and pathways resulting in the breakdown of collagen in the extracellular matrix, usually carried out by proteases secreted by nearby cells.
brown	290	276	8	1.90165e-05	0.315312	16	0.057971	0.307692	52	GO:0005604	CC	basement membrane	A thin layer of dense material found in various animal tissues interposed between the cells and the adjacent connective tissue. It consists of the basal lamina plus an associated layer of reticulin fibers.
brown	290	276	9	4.59792e-05	0.762381	11	0.0398551	0.37931	29	GO:0005581	CC	collagen trimer	A protein complex consisting of three collagen chains assembled into a left-handed triple helix. These trimers typically assemble into higher order structures.
brown	290	276	10	4.70619e-05	0.780333	9	0.0326087	0.45	20	GO:0030512	BP	negative regulation of transforming growth factor beta receptor signaling pathway	Any process that stops, prevents, or reduces the frequency, rate or extent of any TGF-beta receptor signaling pathway.
green	153	147	1	3.4433e-06	0.0570934	13	0.0884354	0.232143	56	GO:0098641	MF	cadherin binding involved in cell-cell adhesion	Any cadherin binding that occurs as part of the process of cell-cell adhesion.
green	153	147	2	7.845e-06	0.130078	13	0.0884354	0.216667	60	GO:0098632	MF	protein binding involved in cell-cell adhesion	Any protein binding that is involved in cell-cell adhesion.
green	153	147	3	9.52553e-06	0.157943	13	0.0884354	0.213115	61	GO:0045296	MF	cadherin binding	Interacting selectively and non-covalently with cadherin, a type I membrane protein involved in cell adhesion.
green	153	147	4	1.71136e-05	0.283761	23	0.156463	0.133721	172	GO:0005912	CC	adherens junction	A cell junction at which anchoring proteins (cadherins or integrins) extend through the plasma membrane and are attached to actin filaments.
green	153	147	5	5.31219e-05	0.880814	17	0.115646	0.150442	113	GO:0050839	MF	cell adhesion molecule binding	Interacting selectively and non-covalently with a cell adhesion molecule.
green	153	147	6	5.34396e-05	0.886082	13	0.0884354	0.183099	71	GO:0005913	CC	cell-cell adherens junction	An adherens junction which connects a cell to another cell.
green	153	147	7	6.22537e-05	1	6	0.0408163	0.4	15	GO:0043236	MF	laminin binding	Interacting selectively and non-covalently with laminins, glycoproteins that are major constituents of the basement membrane of cells.
green	153	147	8	9.5343e-05	1	6	0.0408163	0.375	16	GO:0050918	BP	positive chemotaxis	The directed movement of a motile cell or organism towards a higher concentration of a chemical.
green	153	147	9	9.90038e-05	1	4	0.0272109	0.666667	6	GO:0050927	BP	positive regulation of positive chemotaxis	Any process that activates or increases the frequency, rate or extent of the directed movement of a motile cell or organism towards a higher concentration in a concentration gradient of a specific chemical.
green	153	147	10	0.000131676	1	10	0.0680272	0.208333	48	GO:0002685	BP	regulation of leukocyte migration	Any process that modulates the frequency, rate, or extent of leukocyte migration.
greenyellow	68	64	1	2.2e-27	3.64782e-23	25	0.390625	0.409836	61	GO:0051607	BP	defense response to virus	Reactions triggered in response to the presence of a virus that act to protect the cell or organism.
greenyellow	68	64	2	3.00743e-26	4.98663e-22	26	0.40625	0.346667	75	GO:0009615	BP	response to virus	Any process that results in a change in state or activity of a cell or an organism (in terms of movement, secretion, enzyme production, gene expression, etc.) as a result of a stimulus from a virus.
greenyellow	68	64	3	2.17314e-24	3.60328e-20	19	0.296875	0.575758	33	GO:0034340	BP	response to type I interferon	Any process that results in a change in state or activity of a cell or an organism (in terms of movement, secretion, enzyme production, gene expression, etc.) as a result of a type I interferon stimulus. Type I interferons include the interferon-alpha, beta, delta, episilon, zeta, kappa, tau, and omega gene families.
greenyellow	68	64	4	2.17314e-24	3.60328e-20	19	0.296875	0.575758	33	GO:0060337	BP	type I interferon signaling pathway	A series of molecular signals initiated by the binding of a type I interferon to a receptor on the surface of a cell, and ending with regulation of a downstream cellular process, e.g. transcription. Type I interferons include the interferon-alpha, beta, delta, episilon, zeta, kappa, tau, and omega gene families.
greenyellow	68	64	5	2.17314e-24	3.60328e-20	19	0.296875	0.575758	33	GO:0071357	BP	cellular response to type I interferon	Any process that results in a change in state or activity of a cell (in terms of movement, secretion, enzyme production, gene expression, etc.) as a result of a type I interferon stimulus. Type I interferons include the interferon-alpha, beta, delta, episilon, zeta, kappa, tau, and omega gene families.
greenyellow	68	64	6	5.15524e-23	8.54791e-19	31	0.484375	0.19375	160	GO:0045087	BP	innate immune response	Innate immune responses are defense responses mediated by germline encoded components that directly recognize components of potential pathogens.
greenyellow	68	64	7	6.06521e-21	1.00567e-16	25	0.390625	0.245098	102	GO:0098542	BP	defense response to other organism	Reactions triggered in response to the presence of another organism that act to protect the cell or organism from damage caused by that organism.
greenyellow	68	64	8	3.1374e-19	5.20212e-15	28	0.4375	0.173913	161	GO:0016032	BP	viral process	A multi-organism process in which a virus is a participant. The other participant is the host. Includes infection of a host cell, replication of the viral genome, and assembly of progeny virus particles. In some cases the viral genetic material may integrate into the host genome and only subsequently, under particular circumstances, 'complete' its life cycle.
greenyellow	68	64	9	1.1817e-16	1.95937e-12	28	0.4375	0.140704	199	GO:0051707	BP	response to other organism	Any process that results in a change in state or activity of a cell or an organism (in terms of movement, secretion, enzyme production, gene expression, etc.) as a result of a stimulus from another living organism.
greenyellow	68	64	10	2.03833e-16	3.37976e-12	28	0.4375	0.137931	203	GO:0009607	BP	response to biotic stimulus	Any process that results in a change in state or activity of a cell or an organism (in terms of movement, secretion, enzyme production, gene expression, etc.) as a result of a biotic stimulus, a stimulus caused or produced by a living organism.
grey	503	466	1	0.00106327	1	188	0.403433	0.196447	957	GO:0009058	BP	biosynthetic process	The chemical reactions and pathways resulting in the formation of substances; typically the energy-requiring part of metabolism in which simpler substances are transformed into more complex ones.
grey	503	466	2	0.00112903	1	120	0.257511	0.20979	572	GO:0032774	BP	RNA biosynthetic process	The chemical reactions and pathways resulting in the formation of RNA, ribonucleic acid, one of the two main type of nucleic acid, consisting of a long, unbranched macromolecule formed from ribonucleotides joined in 3',5'-phosphodiester linkage. Includes polymerization of ribonucleotide monomers. Refers not only to transcription but also to e.g. viral RNA replication.
grey	503	466	3	0.00136242	1	281	0.603004	0.185356	1516	GO:0044237	BP	cellular metabolic process	The chemical reactions and pathways by which individual cells transform chemical substances.
grey	503	466	4	0.00185728	1	307	0.658798	0.182521	1682	GO:0008152	BP	metabolic process	The chemical reactions and pathways, including anabolism and catabolism, by which living organisms transform chemical substances. Metabolic processes typically transform small molecules, but also include macromolecular processes such as DNA repair and replication, and protein synthesis and degradation.
grey	503	466	5	0.00231314	1	6	0.0128755	0.6	10	GO:0030511	BP	positive regulation of transforming growth factor beta receptor signaling pathway	Any process that activates or increases the frequency, rate or extent of TGF-beta receptor signaling pathway activity.
grey	503	466	6	0.0023145	1	116	0.248927	0.207143	560	GO:0006355	BP	regulation of transcription, DNA-templated	Any process that modulates the frequency, rate or extent of cellular DNA-templated transcription.
grey	503	466	7	0.00239142	1	298	0.639485	0.18271	1631	GO:0043231	CC	intracellular membrane-bounded organelle	Organized structure of distinctive morphology and function, bounded by a single or double lipid bilayer membrane and occurring within the cell. Includes the nucleus, mitochondria, plastids, vacuoles, and vesicles. Excludes the plasma membrane.
grey	503	466	8	0.00252435	1	156	0.334764	0.198221	787	GO:0006725	BP	cellular aromatic compound metabolic process	The chemical reactions and pathways involving aromatic compounds, any organic compound characterized by one or more planar rings, each of which contains conjugated double bonds and delocalized pi electrons, as carried out by individual cells.
grey	503	466	9	0.0025532	1	117	0.251073	0.206349	567	GO:0006351	BP	transcription, DNA-templated	The cellular synthesis of RNA on a template of DNA.
grey	503	466	10	0.00262177	1	9	0.0193133	0.45	20	GO:0015992	BP	proton transport	The directed movement of protons (hydrogen ions) into, out of or within a cell, or between cells, by means of some agent such as a transporter or pore.
magenta	89	84	1	0.000135572	1	4	0.047619	0.4	10	GO:0045746	BP	negative regulation of Notch signaling pathway	Any process that stops, prevents, or reduces the frequency, rate or extent of the Notch signaling pathway.
magenta	89	84	2	0.000318316	1	13	0.154762	0.0884354	147	GO:0003690	MF	double-stranded DNA binding	Interacting selectively and non-covalently with double-stranded DNA.
magenta	89	84	3	0.000393344	1	7	0.0833333	0.148936	47	GO:0097060	CC	synaptic membrane	A specialized area of membrane on either the presynaptic or the postsynaptic side of a synapse, the junction between a nerve fiber of one neuron and another neuron or muscle fiber or glial cell.
magenta	89	84	4	0.000562577	1	6	0.0714286	0.166667	36	GO:0032355	BP	response to estradiol	Any process that results in a change in state or activity of a cell or an organism (in terms of movement, secretion, enzyme production, gene expression, etc.) as a result of stimulus by estradiol, a C18 steroid hormone hydroxylated at C3 and C17 that acts as a potent estrogen.
magenta	89	84	5	0.000815107	1	11	0.130952	0.0901639	122	GO:0000977	MF	RNA polymerase II regulatory region sequence-specific DNA binding	Interacting selectively and non-covalently with a specific sequence of DNA that is part of a regulatory region that controls the transcription of a gene or cistron by RNA polymerase II.
magenta	89	84	6	0.000815107	1	11	0.130952	0.0901639	122	GO:0001012	MF	RNA polymerase II regulatory region DNA binding	Interacting selectively and non-covalently with a DNA region that controls the transcription of a region of DNA by RNA polymerase II. Binding may occur as a sequence specific interaction or as an interaction observed only once a factor has been recruited to the DNA by other factors.
magenta	89	84	7	0.000881399	1	2	0.0238095	1	2	GO:0010664	BP	negative regulation of striated muscle cell apoptotic process	Any process that increases the rate or extent of striated muscle cell apoptotic process, a form of programmed cell death induced by external or internal signals that trigger the activity of proteolytic caspases whose actions dismantle a striated muscle cell and result in its death.
magenta	89	84	8	0.000881399	1	2	0.0238095	1	2	GO:0021882	BP	regulation of transcription from RNA polymerase II promoter involved in forebrain neuron fate commitment	Any process that modulates the frequency, rate or extent of transcription from an RNA polymerase II promoter that contributes to the commitment of a neuroblast to a neuronal fate. The neuron will reside in the forebrain.
magenta	89	84	9	0.000881399	1	2	0.0238095	1	2	GO:0021893	BP	cerebral cortex GABAergic interneuron fate commitment	The process in which the developmental fate of a neuroblast becomes restricted such that it will develop into a GABAergic interneuron residing in the cerebral cortex.
magenta	89	84	10	0.000881399	1	2	0.0238095	1	2	GO:0048268	BP	clathrin coat assembly	The process that results in the assembly of clathrin triskelia into the ordered structure known as a clathrin cage.
pink	93	91	1	5.03911e-05	0.835535	8	0.0879121	0.186047	43	GO:0007519	BP	skeletal muscle tissue development	The developmental sequence of events leading to the formation of adult skeletal muscle tissue. The main events are: the fusion of myoblasts to form myotubes that increase in size by further fusion to them of myoblasts, the formation of myofibrils within their cytoplasm and the establishment of functional neuromuscular junctions with motor neurons. At this stage they can be regarded as mature musc…
pink	93	91	2	5.91262e-05	0.980371	52	0.571429	0.049904	1042	GO:0007275	BP	multicellular organism development	The biological process whose specific outcome is the progression of a multicellular organism over time from an initial condition (e.g. a zygote or a young adult) to a later condition (e.g. a multicellular animal or an aged adult).
pink	93	91	3	9.8245e-05	1	8	0.0879121	0.170213	47	GO:0060538	BP	skeletal muscle organ development	The progression of a skeletal muscle organ over time from its initial formation to its mature state. A skeletal muscle organ includes the skeletal muscle tissue and its associated connective tissue.
pink	93	91	4	0.000121075	1	19	0.208791	0.0808511	235	GO:0040007	BP	growth	The increase in size or mass of an entire organism, a part of an organism or a cell.
pink	93	91	5	0.000174486	1	10	0.10989	0.126582	79	GO:0048638	BP	regulation of developmental growth	Any process that modulates the frequency, rate or extent of developmental growth.
pink	93	91	6	0.000184139	1	14	0.153846	0.0958904	146	GO:0048589	BP	developmental growth	The increase in size or mass of an entire organism, a part of an organism or a cell, where the increase in size or mass has the specific outcome of the progression of the organism over time from one condition to another.
pink	93	91	7	0.000243347	1	11	0.120879	0.112245	98	GO:0014706	BP	striated muscle tissue development	The process whose specific outcome is the progression of a striated muscle over time, from its formation to the mature structure. Striated muscle contain fibers that are divided by transverse bands into striations, and cardiac and skeletal muscle are types of striated muscle. Skeletal muscle myoblasts fuse to form myotubes and eventually multinucleated muscle fibers. The fusion of cardiac cells i…
pink	93	91	8	0.000415987	1	4	0.043956	0.333333	12	GO:0035137	BP	hindlimb morphogenesis	The process in which the anatomical structures of the hindlimb are generated and organized.
pink	93	91	9	0.000448691	1	11	0.120879	0.104762	105	GO:0060537	BP	muscle tissue development	The progression of muscle tissue over time, from its initial formation to its mature state. Muscle tissue is a contractile tissue made up of actin and myosin fibers.
pink	93	91	10	0.000538901	1	53	0.582418	0.0460069	1152	GO:0048856	BP	anatomical structure development	The biological process whose specific outcome is the progression of an anatomical structure from an initial condition to its mature state. This process begins with the formation of the structure and ends with the mature structure, whatever form that may be including its natural destruction. An anatomical structure is any biological entity that occupies space and is distinguished from its surround…
purple	81	80	1	4.42504e-06	0.0733716	37	0.4625	0.056231	658	GO:0009653	BP	anatomical structure morphogenesis	The process in which anatomical structures are generated and organized. Morphogenesis pertains to the creation of form.
purple	81	80	2	5.45128e-06	0.0903876	10	0.125	0.163934	61	GO:0060173	BP	limb development	The process whose specific outcome is the progression of a limb over time, from its formation to the mature structure. A limb is an appendage of an animal used for locomotion or grasping. Examples include legs, arms or some types of fin.
purple	81	80	3	9.93226e-06	0.164687	18	0.225	0.0878049	205	GO:0043005	CC	neuron projection	A prolongation or process extending from a nerve cell, e.g. an axon or dendrite.
purple	81	80	4	1.20674e-05	0.20009	25	0.3125	0.0684932	365	GO:0042995	CC	cell projection	A prolongation or process extending from a cell, e.g. a flagellum or axon.
purple	81	80	5	1.97793e-05	0.327961	9	0.1125	0.160714	56	GO:0035108	BP	limb morphogenesis	The process in which the anatomical structures of a limb are generated and organized. A limb is a paired appendage of a tetrapod used for locomotion or grasping.
purple	81	80	6	2.49301e-05	0.413365	38	0.475	0.0517007	735	GO:0048513	BP	animal organ development	Development of a tissue or tissues that work together to perform a specific function or functions. Development pertains to the process whose specific outcome is the progression of a structure over time, from its formation to the mature structure. Organs are commonly observed as visibly distinct structures, but may also exist as loosely associated clusters of cells that work together to perform a …
purple	81	80	7	2.92212e-05	0.484516	16	0.2	0.0888889	180	GO:0005509	MF	calcium ion binding	Interacting selectively and non-covalently with calcium ions (Ca2+).
purple	81	80	8	3.70562e-05	0.61443	30	0.375	0.0578035	519	GO:0009888	BP	tissue development	The process whose specific outcome is the progression of a tissue over time, from its formation to the mature structure.
purple	81	80	9	3.8482e-05	0.638071	8	0.1	0.170213	47	GO:0030326	BP	embryonic limb morphogenesis	The process, occurring in the embryo, by which the anatomical structures of the limb are generated and organized. A limb is an appendage of an animal used for locomotion or grasping.
purple	81	80	10	8.61182e-05	1	13	0.1625	0.0955882	136	GO:0005578	CC	proteinaceous extracellular matrix	A layer consisting mainly of proteins (especially collagen) and glycosaminoglycans (mostly as proteoglycans) that forms a sheet underlying or overlying cells such as endothelial and epithelial cells. The proteins are secreted by cells in the vicinity. An example of this component is found in Mus musculus.
red	122	111	1	3.2899e-05	0.545499	7	0.0630631	0.28	25	GO:0034703	CC	cation channel complex	An ion channel complex through which cations pass.
red	122	111	2	7.33842e-05	1	4	0.036036	0.571429	7	GO:0003310	BP	pancreatic A cell differentiation	The process in which relatively unspecialized cells acquire specialized structural and functional features of a pancreatic A cell. A pancreatic A cell is a cell in the pancreas that secretes glucagon.
red	122	111	3	0.000200056	1	10	0.0900901	0.151515	66	GO:0015267	MF	channel activity	Enables the energy-independent facilitated diffusion, mediated by passage of a solute through a transmembrane aqueous pore or channel. Stereospecificity is not exhibited but this transport may be specific for a particular molecular species or class of molecules.
red	122	111	4	0.000200056	1	10	0.0900901	0.151515	66	GO:0022803	MF	passive transmembrane transporter activity	Enables the transfer of a solute from one side of the membrane to the other, down the solute's concentration gradient.
red	122	111	5	0.000232516	1	3	0.027027	0.75	4	GO:0031045	CC	dense core granule	Electron-dense organelle with a granular internal matrix; contains proteins destined to be secreted.
red	122	111	6	0.000246841	1	8	0.0720721	0.181818	44	GO:0034702	CC	ion channel complex	A protein complex that spans a membrane and forms a water-filled channel across the phospholipid bilayer allowing selective ion transport down its electrochemical gradient.
red	122	111	7	0.000331622	1	7	0.0630631	0.2	35	GO:0005261	MF	cation channel activity	Enables the energy-independent passage of cations across a lipid bilayer down a concentration gradient.
red	122	111	8	0.000340209	1	8	0.0720721	0.173913	46	GO:0098793	CC	presynapse	The part of a synapse that is part of the presynaptic cell.
red	122	111	9	0.000340209	1	8	0.0720721	0.173913	46	GO:1902495	CC	transmembrane transporter complex	A transmembrane protein complex which enables the transfer of a substance from one side of a membrane to the other.
red	122	111	10	0.000351763	1	9	0.0810811	0.155172	58	GO:0005216	MF	ion channel activity	Enables the facilitated diffusion of an ion (by an energy-independent process) by passage through a transmembrane aqueous pore or channel without evidence for a carrier-mediated mechanism. May be either selective (it enables passage of a specific ion only) or non-selective (it enables passage of two or more ions of same charge but different size).
turquoise	817	756	1	3.01131e-05	0.499305	26	0.0343915	0.553191	47	GO:0007586	BP	digestion	The whole of the physical, chemical, and biochemical processes carried out by multicellular organisms to break down ingested nutrients into components that may be easily absorbed and directed into metabolism.
turquoise	817	756	2	0.000501464	1	19	0.0251323	0.542857	35	GO:0016614	MF	oxidoreductase activity, acting on CH-OH group of donors	Catalysis of an oxidation-reduction (redox) reaction in which a CH-OH group act as a hydrogen or electron donor and reduces a hydrogen or electron acceptor.
turquoise	817	756	3	0.000851007	1	17	0.0224868	0.548387	31	GO:0016616	MF	oxidoreductase activity, acting on the CH-OH group of donors, NAD or NADP as acceptor	Catalysis of an oxidation-reduction (redox) reaction in which a CH-OH group acts as a hydrogen or electron donor and reduces NAD+ or NADP.
turquoise	817	756	4	0.00121393	1	22	0.0291005	0.488889	45	GO:0031334	BP	positive regulation of protein complex assembly	Any process that activates or increases the frequency, rate or extent of protein complex assembly.
turquoise	817	756	5	0.00138851	1	5	0.00661376	1	5	GO:1903959	BP	regulation of anion transmembrane transport	Any process that modulates the frequency, rate or extent of anion transmembrane transport.
turquoise	817	756	6	0.00162123	1	18	0.0238095	0.514286	35	GO:0006805	BP	xenobiotic metabolic process	The chemical reactions and pathways involving a xenobiotic compound, a compound foreign to living organisms. Used of chemical compounds, e.g. a xenobiotic chemical, such as a pesticide.
turquoise	817	756	7	0.00179602	1	12	0.015873	0.6	20	GO:1903825	BP	organic acid transmembrane transport	The directed movement of organic acid across a membrane.
turquoise	817	756	8	0.00179602	1	12	0.015873	0.6	20	GO:1905039	BP	carboxylic acid transmembrane transport	The directed movement of carboxylic acid across a membrane.
turquoise	817	756	9	0.0021012	1	7	0.00925926	0.777778	9	GO:0004033	MF	aldo-keto reductase (NADP) activity	Catalysis of the reaction: an alcohol + NADP+ = an aldehyde or a ketone + NADPH + H+.
turquoise	817	756	10	0.00244352	1	18	0.0238095	0.5	36	GO:0071466	BP	cellular response to xenobiotic stimulus	Any process that results in a change in state or activity of a cell (in terms of movement, secretion, enzyme production, gene expression, etc.) as a result of a xenobiotic compound stimulus. Xenobiotic compounds are compounds foreign to living organisms.
yellow	171	160	1	5.87187e-08	0.000973614	22	0.1375	0.205607	107	GO:0008544	BP	epidermis development	The process whose specific outcome is the progression of the epidermis over time, from its formation to the mature structure. The epidermis is the outer epithelial layer of an animal, it may be a single layer that produces an extracellular material (e.g. the cuticle of arthropods) or a complex stratified squamous epithelium, as in the case of many vertebrate species.
yellow	171	160	2	2.25112e-06	0.0373258	6	0.0375	0.666667	9	GO:0001533	CC	cornified envelope	A type of plasma membrane that has been modified through addition of distinct intracellular and extracellular components, including ceramide, found in cornifying epithelial cells (corneocytes).
yellow	171	160	3	5.85593e-05	0.970971	5	0.03125	0.555556	9	GO:0031424	BP	keratinization	The process in which the cytoplasm of the outermost cells of the vertebrate epidermis is replaced by keratin. Keratinization occurs in the stratum corneum, feathers, hair, claws, nails, hooves, and horns.
yellow	171	160	4	0.000268991	1	11	0.06875	0.192982	57	GO:0009913	BP	epidermal cell differentiation	The process in which a relatively unspecialized cell acquires specialized features of an epidermal cell, any of the cells making up the epidermis.
yellow	171	160	5	0.000308517	1	4	0.025	0.571429	7	GO:0042599	CC	lamellar body	A membrane-bounded organelle, specialized for the storage and secretion of various substances (surfactant phospholipids, glycoproteins and acid phosphates) which are arranged in the form of tightly packed, concentric, membrane sheets or lamellae. Has some similar properties to, but is distinct from, a lysosome.
yellow	171	160	6	0.000327971	1	81	0.50625	0.0768501	1054	GO:0071944	CC	cell periphery	The part of a cell encompassing the cell cortex, the plasma membrane, and any external encapsulating structures.
yellow	171	160	7	0.000338645	1	14	0.0875	0.159091	88	GO:0043588	BP	skin development	The process whose specific outcome is the progression of the skin over time, from its formation to the mature structure. The skin is the external membranous integument of an animal. In vertebrates the skin generally consists of two layers, an outer nonsensitive and nonvascular epidermis (cuticle or skarfskin) composed of cells which are constantly growing and multiplying in the deeper, and being …
yellow	171	160	8	0.00057131	1	22	0.1375	0.118919	185	GO:0030855	BP	epithelial cell differentiation	The process in which a relatively unspecialized cell acquires specialized features of an epithelial cell, any of the cells making up an epithelium.
yellow	171	160	9	0.000665469	1	78	0.4875	0.0761719	1024	GO:0005886	CC	plasma membrane	The membrane surrounding a cell that separates the cell from its external environment. It consists of a phospholipid bilayer and associated proteins.
yellow	171	160	10	0.000692783	1	3	0.01875	0.75	4	GO:0097209	CC	epidermal lamellar body	A specialized secretory organelle found in keratinocytes and involved in the formation of an impermeable, lipid-containing membrane that serves as a water barrier and is required for correct skin barrier function.

## Sheet: RNA-seq data (TPM)
GeneID	HGC-27_IDO1	HGC-27_Vector	SGC-7901_shIDO1	SGC-7901_NC
A1BG	4.03772	2.42789	0.1452	0.524005
A1BG-AS1	1.84582	2.86145	0.290401	0.232891
A1CF	0.173045	0	0	0
A2M	0	0.0867105	0	0
A2M-AS1	0	0	0.0968002	0
A2ML1	0.0576817	0.0433552	0	0
A2MP1	0	0	0	0.174668
A3GALT2	0	0.130066	0	0
A4GALT	1.61509	1.51743	26.3296	23.9296
A4GNT	0.115363	0.130066	0	0.116446
AA06	0	0	0	0
AAAS	104.462	123.476	71.7773	68.7029
AACS	72.3906	73.4871	37.5101	39.184
AACSP1	0.173045	0.173421	0	0
AADAC	0	0.0433552	0	0
AADACL2	0	0	0	0
AADACL2-AS1	0	0.0433552	0	0
AADACL3	0	0	0	0
AADACL4	0	0	0	0
AADACP1	0	0	0	0.0582228
AADAT	31.9557	29.5683	3.82361	2.09602
AAED1	55.6629	46.867	13.2616	14.6139
AAGAB	61.8925	55.8849	30.5889	30.4505
AAK1	67.4876	61.2609	24.0548	24.046
AAMDC	14.5358	12.2695	6.67921	5.93873
AAMP	103.654	112.984	105.415	112.603
AANAT	0.288409	0.737039	0.0484001	0.0582228
AAR2	37.0894	45.1762	58.2253	59.5037
AARD	0	0	0	0
AARS	734.981	754.164	351.094	318.304
AARS2	39.5697	43.1818	56.3861	52.9245
AARSD1	26.4759	30.9123	11.5676	11.4117
AASDH	12.5746	11.1857	7.26001	6.57918
AASDHPPT	59.7583	58.2261	23.2804	28.0052
AASS	32.071	25.4929	0	0.0582228
AATBC	2.76872	2.12441	1.7908	2.62003
AATF	117.728	126.467	62.1457	66.9562
AATK	27.8603	26.8802	20.0376	25.094
AATK-AS1	0.634499	1.08388	0.0484001	0.0582228
ABALON	10.3827	10.1018	23.0384	26.6078
ABAT	1.73045	0.99717	0.0968002	0.116446
ABCA1	244.744	198.914	6.87281	2.7947
ABCA10	0	0	0.1452	0.116446
ABCA11P	10.0366	8.15078	5.13041	4.65783
ABCA12	0.692181	0.130066	0.0968002	0.0582228
ABCA13	0.115363	0	0.484001	1.2809
ABCA17P	1.44204	2.12441	6.19521	4.77427
ABCA2	183.37	207.585	361.791	404.008
ABCA3	184.062	222.196	196.456	190.738
ABCA4	0.461454	0.433552	1.4036	0.815119
ABCA5	11.0172	8.28085	22.1672	17.4668
ABCA6	0	0	0.0968002	0
ABCA7	40.0888	47.5607	44.8185	49.6058
ABCA8	0	0	0.338801	0.291114
ABCA9	0	0	0.0484001	0.0582228
ABCA9-AS1	0	0	0	0
ABCB1	1.44204	0.650329	0	0
ABCB10	52.6634	47.5607	43.0277	41.1635
ABCB11	0	0	0	0
ABCB4	0.288409	0.303487	0	0
ABCB5	2.71104	3.33835	0	0
ABCB6	128.861	143.419	26.0876	28.0052
ABCB7	53.0672	43.7888	39.2525	36.855
ABCB8	64.892	70.5823	40.8013	40.3484
ABCB9	14.7665	17.212	5.42081	5.82228
ABCC1	139.417	142.812	143.555	150.331
ABCC10	37.5508	41.9245	27.0556	23.6967
ABCC11	0.519136	0.390197	0	0
ABCC12	0	0	0	0
ABCC13	0	0	0	0
ABCC2	1.44204	0.737039	67.9537	67.6549
ABCC3	2.65336	1.34401	35.0417	35.4577
ABCC4	44.4149	39.8001	27.4912	30.6252
ABCC5	62.5847	52.85	29.6693	21.7753
ABCC5-AS1	0.173045	0	0	0.116446
ABCC6	5.82586	4.33552	2.85561	0.873342
ABCC6P1	2.30727	2.34118	0	0.0582228
ABCC6P2	0.519136	0.563618	0.1452	0
ABCC8	0.576817	0.476908	5.42081	5.82228
ABCC9	5.24904	4.20546	0	0
ABCD1	94.9441	99.8037	64.7593	71.0901
ABCD2	0.576817	0.433552	0.0484001	0
ABCD3	67.603	60.654	74.7781	68.2954
ABCD4	52.7211	54.6276	32.8153	32.0808
ABCE1	119.286	112.117	96.0742	91.5845
ABCF1	182.563	193.104	173.176	177.58
ABCF2	138.84	168.132	111.223	109.75
ABCF3	63.0461	68.4146	49.2713	53.565
ABCG1	104.981	105.397	23.5708	24.4536
ABCG2	0.807544	0.737039	5.66281	7.10318
ABCG4	7.84472	7.8473	0	0.0582228
ABCG5	0.173045	0.130066	0.0484001	0
ABCG8	0	0	0.0484001	0
ABHD1	0.115363	0.346842	0.0968002	0.116446
ABHD10	31.4365	24.1922	21.6348	17.2922
ABHD11	23.4188	26.7935	7.84081	7.45252
ABHD11-AS1	0.749863	0.520263	0.1452	0.116446
ABHD12	63.2192	66.3769	5.71121	6.05517
ABHD12B	0.461454	0.173421	0.677601	0.582228
ABHD13	11.4787	9.58151	23.1352	23.4056
ABHD14A	9.57517	9.53815	12.3904	10.3054
ABHD14A-ACY1	17.766	19.4665	26.6684	23.6967
ABHD14B	77.2935	91.5229	59.3385	50.421
ABHD15	31.0905	34.4674	14.7136	14.8468
ABHD16A	50.7599	57.0988	50.8201	53.7979
ABHD16B	7.9024	9.71157	34.1705	34.1186
ABHD17A	102.904	111.943	62.0005	66.374
ABHD17B	29.6484	28.6145	21.9736	19.854
ABHD17C	11.4787	11.836	62.7749	65.9082
ABHD2	51.5098	41.4476	52.5141	48.4414
ABHD3	11.9978	9.84164	25.41	26.2003
ABHD4	45.2802	42.5748	26.2812	22.2993
ABHD5	12.1708	9.36473	16.456	16.2442
ABHD6	15.401	13.8303	14.6168	14.3228
ABHD8	11.8248	12.0094	19.2632	21.3095
ABI1	50.2408	41.9245	30.1533	31.4985
ABI2	97.3091	90.8292	42.0113	45.5302
ABI3	0.115363	0	0	0
ABI3BP	0.230727	0.303487	0.580801	0.524005
ABL1	173.507	180.575	357.967	373.965
ABL2	52.4327	40.884	86.6846	71.1483
ABLIM1	85.4267	77.4758	137.408	123.374
ABLIM2	1.09595	1.08388	11.9548	12.285
ABLIM3	0.230727	0.260131	26.0876	27.7141
ABO	0	0	0.0484001	0
ABR	105.673	114.545	41.6725	43.0267
ABRA	0	0	0	0
ABRACL	40.954	38.0659	23.7644	22.0082
ABT1	39.9158	47.2572	43.6569	42.2115
ABTB1	1.96118	0.520263	81.8929	104.452
ABTB2	41.8193	40.3204	45.8833	53.0992
ACAA1	24.284	23.4985	46.1737	51.3525
ACAA2	107	102.058	81.3605	81.7448
ACACA	359.415	349.79	156.913	139.56
ACACB	35.9934	33.2968	20.57	19.6211
ACAD10	22.2652	23.5419	27.0072	24.2207
ACAD11	20.5924	12.7031	7.69561	5.93873
ACAD8	20.7077	20.5504	24.8292	22.2993
ACAD9	45.3955	46.26	75.5041	70.2749
ACADL	0.115363	0.130066	0	0
ACADM	88.8876	81.3778	43.7537	39.2422
ACADS	7.84472	11.4458	13.7456	16.8264
ACADSB	11.3056	9.45144	8.13121	6.92851
ACADVL	195.887	195.922	427.276	463.803
ACAN	0	0	0	0
ACAP1	3.23018	2.77473	1.7908	1.92135
ACAP2	58.4316	44.3958	28.2173	28.4127
ACAP3	161.105	179.577	75.2621	81.0462
ACAT1	121.997	111.77	76.8109	74.4088
ACAT2	123.266	117.753	107.932	118.425
ACBD3	67.6607	55.8415	71.3417	67.3056
ACBD4	13.7859	10.3185	45.8833	49.6058
ACBD5	61.6618	44.6125	27.83	24.6865
ACBD6	70.7755	76.2185	64.0333	67.4802
ACBD7	13.7859	10.0151	4.98521	4.0756
ACCS	3.57627	3.90197	7.59881	4.71605
ACCSL	0	0	0	0
ACD	32.9363	34.4674	37.6069	42.2115
ACE	1.9035	1.38737	0	0.465783
ACE2	0	0	0.338801	0.524005
ACER1	0	0	0	0
ACER2	1.32668	1.34401	1.1132	1.80491
ACER3	22.2652	22.0245	36.4937	34.4679
ACHE	7.44094	5.50611	0.0484001	0
ACIN1	265.74	292.908	192.245	196.677
ACKR1	0	0	0	0
ACKR2	0.115363	0	0	0
ACKR3	0.34609	0	13.6972	13.9735
ACKR4	0.807544	0.606973	0.435601	0.349337
ACLY	861.881	894.028	358.838	362.321
ACMSD	0	0.130066	0.0484001	0
ACO1	68.9297	69.0215	98.3006	89.1974
ACO2	133.649	149.662	59.4837	61.4833
ACOT1	16.2663	20.1168	3.53321	3.26048
ACOT11	4.49918	4.07539	1.7908	1.63024
ACOT12	0	0	0	0
ACOT13	37.3201	36.6785	52.5625	46.7529
ACOT2	77.0628	82.8519	23.7644	19.4464
ACOT4	0	0.0433552	3.00081	3.02759
ACOT6	0.0576817	0	0.290401	0.291114
ACOT7	106.942	121.785	134.697	150.098
ACOT8	20.9962	19.1197	26.7652	26.666
ACOT9	18.9196	17.5589	66.4049	78.0768
ACOX1	35.7627	33.7304	18.392	16.2442
ACOX2	0	0.0867105	0.387201	0.0582228
ACOX3	9.69053	9.88499	4.84001	6.52096
ACOXL	0	0	8.42162	12.8672
ACP1	144.723	137.133	93.1218	100.551
ACP2	25.2646	29.2648	70.0833	65.7918
ACP5	0.34609	0.823749	0.0484001	0
ACP6	9.92126	6.89348	11.4708	6.52096
ACPP	0.98059	0.433552	0	0.174668
ACPT	0.461454	0.606973	0.580801	0.756897
ACR	0.115363	0.216776	0.0968002	0
ACRBP	0.0576817	0.303487	0.629201	0.40756
ACRC	3.51859	3.12158	2.3232	2.85292
ACRV1	0.807544	0.390197	0.0484001	0.232891
ACSBG1	0.288409	0.563618	0.0968002	0.40756
ACSBG2	1.73045	1.34401	0.1936	0.232891
ACSF2	23.9379	20.5504	12.584	11.1788
ACSF3	27.7449	33.8171	43.6569	44.1911
ACSL1	452.283	356.207	32.5733	44.3076
ACSL3	227.67	194.752	145.055	156.154
ACSL4	77.0051	61.2609	179.806	166.401
ACSL5	0.288409	0.216776	10.2608	6.52096
ACSL6	0.115363	0.0433552	0.290401	0.640451
ACSM1	0	0.0433552	0	0
ACSM2A	0	0	0	0
ACSM2B	0	0	0	0
ACSM3	3.11481	2.5146	6.38881	4.71605
ACSM4	0	0.0433552	0.0484001	0
ACSM5	0	0	0	0
ACSM6	0	0	0	0
ACSS1	5.9989	6.80677	0	0.0582228
ACSS2	93.2137	59.6134	76.7625	94.7867
ACSS3	12.69	7.28368	0	0
ACTA1	0.461454	0.130066	0.290401	0.116446
ACTA2	26.7066	22.6748	0.726001	0.989788
ACTA2-AS1	0.922908	0.693684	0	0.174668
ACTB	2101.29	2522.23	2593.52	2963.25
ACTBL2	0	0	0	0
ACTC1	0	0.0433552	0.0968002	0.349337
ACTG1	702.852	785.12	2114.12	2269.7
ACTG1P17	0.288409	0.173421	0.0968002	0.174668
ACTG1P20	1.73045	2.55796	4.45281	6.28806
ACTG1P4	0.115363	0.346842	0.0484001	0.174668
ACTG2	0.634499	0.130066	0.0968002	0.116446
ACTL10	0.34609	0.867105	1.9844	3.20225
ACTL6A	110.23	100.714	49.6585	47.3934
ACTL6B	0	0	0.0968002	0
ACTL7A	0	0.173421	0	0
ACTL7B	0.115363	0.0433552	0	0
ACTL8	1.09595	0.693684	1.8876	0.640451
ACTL9	0	0	0	0.0582228
ACTN1	209.5	244.177	196.553	207.914
ACTN1-AS1	0.0576817	0.130066	0.0484001	0.174668
ACTN2	3.11481	1.6475	0.242	0.0582228
ACTN3	0.403772	0.346842	0.484001	0.349337
ACTN4	336.4	350.354	811.669	833.343
ACTR10	60.9696	59.0065	21.296	21.1931
ACTR1A	287.255	321.392	82.6189	91.4098
ACTR1B	77.928	76.2185	98.591	103.811
ACTR2	505.407	429.65	228.497	215.599
ACTR3	218.902	186.774	218.623	208.088
ACTR3B	31.6096	40.6672	29.4273	29.3443
ACTR3BP2	0	0	0	0
ACTR3BP5	0	0	0	0
ACTR3C	4.03772	2.94816	3.09761	2.96936
ACTR5	18.4005	20.2902	26.6684	21.8336
ACTR6	15.3433	14.0905	26.2812	26.6078
ACTR8	22.8997	24.4524	28.0237	31.3239
ACTRT1	0	0	0	0
ACTRT2	0	0	0	0
ACTRT3	1.73045	1.21395	9.72842	8.38409
ACVR1	12.0555	9.36473	4.54961	5.58939
ACVR1B	47.299	44.0489	59.9193	54.6712
ACVR1C	0.403772	0.173421	0.0484001	0.0582228
ACVR2A	7.03717	5.24598	4.59801	3.84271
ACVR2B	11.8248	12.1395	35.4773	29.2279
ACVR2B-AS1	1.03827	1.08388	1.5004	1.2809
ACVRL1	0.288409	0.0867105	3.58161	5.3565
ACY1	22.0921	27.0103	31.2181	28.2963
ACY3	3.51859	4.24881	0.290401	0.232891
ACYP1	17.2468	17.1687	5.80801	8.38409
ACYP2	4.55686	3.59848	6.05001	3.84271
ADA	30.7444	29.5249	18.2952	19.854
ADAD1	0	0	0	0
ADAD2	0	0	0	0
ADAL	22.6689	22.1112	8.47002	8.84987
ADAM10	64.892	59.2666	62.1457	61.0175
ADAM11	24.9762	31.8227	1.7424	1.57202
ADAM12	0.115363	0	21.2476	17.4668
ADAM15	285.813	301.362	315.714	324.126
ADAM17	41.8193	35.8981	30.1533	29.3443
ADAM18	0	0	0	0
ADAM19	5.3644	3.51177	0	0.291114
ADAM1A	2.59568	2.12441	4.59801	2.96936
ADAM2	0	0	0	0
ADAM20	0	0	0	0
ADAM20P1	0.288409	0.433552	0.338801	0.0582228
ADAM21	0.115363	0.606973	0	0.0582228
ADAM21P1	0	0.0433552	0	0
ADAM22	54.8553	47.9942	13.552	11.4117
ADAM23	32.9363	31.2158	0	0.116446
ADAM28	0	0	0.1936	0
ADAM29	0	0	0	0
ADAM30	0	0	0	0
ADAM32	0.115363	0.260131	0.0484001	0.40756
ADAM33	0	0	0	0
ADAM3A	0	0	0	0
ADAM5	0	0	0	0
ADAM6	0.0576817	0	0	0
ADAM7	0.115363	0.173421	0	0
ADAM8	2.07654	2.86145	9.24442	9.78143
ADAM9	131.572	109.992	90.121	83.2586
ADAMDEC1	0	0	0	0.0582228
ADAMTS1	14.8819	13.9604	19.5536	19.6793
ADAMTS10	32.5325	23.8454	6.09841	4.0756
ADAMTS12	3.74931	2.16776	0	0.0582228
ADAMTS13	17.1892	15.6512	2.3232	1.97958
ADAMTS14	13.1514	14.8275	0.387201	0.698674
ADAMTS15	1.21132	1.30066	4.35601	4.25027
ADAMTS16	0	0.0433552	2.42	3.60981
ADAMTS17	4.96063	5.02921	0.1452	0.349337
ADAMTS18	0.0576817	0	0	0.116446
ADAMTS19	29.2446	30.1319	0	0.116446
ADAMTS19-AS1	4.03772	4.07539	0	0
ADAMTS2	31.9557	36.5485	0	0.232891
ADAMTS20	15.228	11.5325	0.0968002	0.232891
ADAMTS3	21.1115	21.8077	0	0.174668
ADAMTS4	27.3411	24.1055	0.0484001	0.0582228
ADAMTS5	6.69108	7.37039	18.3436	18.1073
ADAMTS6	3.1725	1.86428	11.7128	8.32586
ADAMTS7	5.24904	4.29217	0.338801	0.174668
ADAMTS7P1	0	0	0	0
ADAMTS8	0.0576817	0.130066	0.0968002	0.174668
ADAMTS9	27.1681	28.3543	0	0.0582228
ADAMTS9-AS1	0.115363	0.130066	0	0
ADAMTS9-AS2	0.0576817	0.303487	0	0
ADAMTSL1	17.3622	12.0961	0.1452	0.349337
ADAMTSL2	5.30672	3.03487	0.1936	0.0582228
ADAMTSL3	9.86358	8.06407	0.0484001	0.0582228
ADAMTSL4	1.78813	2.64467	106.819	134.436
ADAMTSL4-AS1	0.403772	0.390197	1.5972	0.931565
ADAMTSL5	21.9191	17.3421	22.506	26.8407
ADAP1	28.4371	27.0103	33.5897	43.0849
ADAP2	0.0576817	0.0433552	0.0484001	0.116446
ADAR	344.302	360.976	414.305	422.698
ADARB1	19.3811	19.6833	246.889	241.566
ADARB2	0	0	0.0484001	0.116446
ADARB2-AS1	0	0	0	0
ADAT1	34.7821	35.2912	22.8448	19.33
ADAT2	15.6318	15.0009	32.0409	25.6763
ADAT3	14.9973	17.6022	9.24442	8.96631
ADCK1	17.1892	21.4175	3.24281	4.36671
ADCK2	36.6856	35.6814	38.9621	41.5129
ADCK3	20.5924	22.7615	79.9085	68.994
ADCK4	34.3206	39.9735	36.7841	34.5261
ADCK5	8.42153	8.80111	22.8932	26.2003
ADCY1	0.115363	0.130066	0.0968002	0.232891
ADCY10	0.173045	0.260131	0.1936	0.291114
ADCY10P1	6.51804	5.50611	0.968002	0.582228
ADCY2	0	0	0	0
ADCY3	124.65	138.823	77.3917	87.1596
ADCY4	0.115363	0	0	0
ADCY5	0.173045	0.433552	1.7424	1.39735
ADCY6	76.1976	69.2817	162.866	167.041
ADCY7	148.934	158.117	123.42	137.522
ADCY8	0	0	0	0
ADCY9	71.1793	79.3401	99.5106	106.722
ADCYAP1	1.61509	1.04053	0	0
ADCYAP1R1	4.61454	5.76625	0	0.116446
ADD1	148.011	168.478	84.4098	92.3996
ADD2	211.231	222.542	0.0968002	0.291114
ADD3	68.3529	53.9339	0	0.116446
ADD3-AS1	0.692181	0.216776	0	0
ADGB	0	0	0	0
ADGRA1	0	0	0	0
ADGRA1-AS1	0	0	0	0
ADGRA2	478.585	414.216	29.0885	25.1523
ADGRA3	50.4715	50.899	40.5109	35.8653
ADGRB1	10.0943	11.1423	0	0.174668
ADGRB2	77.4089	80.9442	24.3936	21.8336
ADGRB3	0.865226	0.867105	0	0
ADGRD1	0.403772	0.433552	133.197	138.163
ADGRE1	2.71104	1.69085	0	0
ADGRE2	1.67277	2.08105	33.0089	33.7692
ADGRE3	0	0	0	0
ADGRE4P	0	0	0	0
ADGRE5	84.6768	91.9565	125.598	126.868
ADGRF1	0	0	0	0
ADGRF2	0	0	0	0
ADGRF3	0.634499	0.693684	0.484001	1.10623
ADGRF4	0	0	0.387201	0.291114
ADGRF5	0	0	0	0
ADGRG1	1.78813	0.737039	21.0056	30.1594
ADGRG2	17.6506	16.3449	0.387201	0.349337
ADGRG3	0	0	1.1132	1.63024
ADGRG4	0	0	0	0
ADGRG5	0.0576817	0	0.822801	1.39735
ADGRG6	13.1514	13.3101	77.4401	63.9869
ADGRG7	0	0.0433552	0	0
ADGRL1	265.855	288.226	20.086	15.3126
ADGRL2	149.396	122.392	5.27561	4.25027
ADGRL3	47.2413	39.7134	0	0.116446
ADGRL3-AS1	0.692181	0.780394	0	0
ADGRL4	0	0	0	0
ADGRV1	160.528	132.233	0	0.349337
ADH1A	0	0.0433552	0	0
ADH1B	0	0	0	0
ADH1C	0	0	0	0
ADH4	0	0	0	0
ADH5	136.187	139.734	97.623	95.0196
ADH6	0	0	0	0
ADH7	0	0	0	0
ADHFE1	0.173045	0.0433552	0.242	0.0582228
ADI1	124.189	139.3	46.4157	47.3934
ADIG	0	0.0867105	0	0
ADIPOQ	0	0	0	0
ADIPOQ-AS1	0	0	0	0
ADIPOR1	109.538	112.594	89.153	147.362
ADIPOR2	260.664	247.949	82.9093	101.191
ADIRF	0	0.0867105	2.3232	1.80491
ADK	71.6984	63.342	73.4713	80.2893
ADM	33.5708	29.8718	38.5265	48.3249
ADM2	94.0212	79.0799	1.3068	1.57202
ADM5	11.2479	14.6974	6.09841	5.82228
ADNP	91.2525	82.9386	131.842	117.261
ADNP2	55.8359	48.9481	44.8185	44.0747
ADNP-AS1	6.28731	6.1998	10.89	11.5281
ADO	44.4149	38.8896	83.1513	79.9981
ADORA1	9.8059	14.2205	0	0.174668
ADORA2A	10.3827	8.7144	0.822801	0.815119
ADORA2A-AS1	5.01831	5.67954	0.1452	0.291114
ADORA2B	14.3051	12.3562	3.00081	2.32891
ADORA3	0	0	0	0
ADPGK	63.2192	65.7265	27.104	24.046
ADPGK-AS1	13.2091	12.9199	6.19521	5.00716
ADPRH	0	0	3.38801	2.96936
ADPRHL1	8.07544	7.8473	1.5972	0.815119
ADPRHL2	53.644	58.2261	35.4773	37.2044
ADPRM	6.57572	4.63901	3.58161	3.26048
ADRA1A	0.692181	0.303487	0.0484001	0
ADRA1B	0.0576817	0	0	0
ADRA1D	0	0	0.0484001	0.174668
ADRA2A	1.84582	1.6475	0	0
ADRA2B	0.749863	0.303487	0.1936	0.291114
ADRA2C	33.9169	38.9764	10.5512	11.5281
ADRB1	24.9185	26.6201	0.871202	0.640451
ADRB2	0.807544	0.173421	1.452	1.45557
ADRB3	0	0	0	0
ADRBK1	78.9663	89.1384	136.343	149.866
ADRBK2	17.0738	13.9604	0.242	0.698674
ADRM1	150.434	170.083	220.704	222.411
ADSL	145.589	153.608	81.5541	72.9532
ADSS	52.0289	48.3411	92.9282	84.3066
ADSSL1	10.2097	8.54098	18.0048	21.0184
ADTRP	0	0	0.242	0.349337
AEBP1	95.9824	104.009	0.968002	1.22268
AEBP2	43.4344	34.6842	42.0597	41.5129
AEN	49.837	61.6078	69.1637	84.2484
AES	456.378	518.399	330.476	364.591
AFAP1	35.3012	30.2186	176.467	140.783
AFAP1-AS1	0.115363	0.0867105	1.5488	1.16446
AFAP1L1	3.69163	2.68802	15.9236	18.0491
AFAP1L2	0.173045	0.0867105	0.1452	0.174668
AFF1	80.6391	69.0649	49.8521	48.6743
AFF2	7.03717	6.72006	0	0.116446
AFF3	0.0576817	0	0	0
AFF4	121.708	95.1647	115.725	92.6325
AFG3L1P	19.3811	26.7935	16.2624	16.3024
AFG3L2	153.837	181.268	90.7986	89.1974
AFM	0	0	0	0
AFMID	18.2274	21.3308	17.8112	17.0593
AFP	0	0	0	0
AFTPH	28.4371	23.2818	33.9285	32.7794
AGA	28.9562	22.5447	10.648	8.50053
AGAP1	77.3512	76.2185	55.8537	59.7948
AGAP11	0.173045	0.0867105	1.4036	1.22268
AGAP1-IT1	0.230727	0.130066	0.0484001	0.116446
AGAP2	15.6318	14.1772	3.19441	3.43515
AGAP2-AS1	21.2269	26.0131	19.8924	18.9224
AGAP3	133.476	145.847	151.057	172.922
AGAP4	11.3633	11.2724	13.8424	11.9357
AGAP5	4.67222	4.98585	5.42081	5.24005
AGAP6	15.8625	17.1253	25.41	24.3371
AGAP7P	0.115363	0.0433552	2.4684	2.15424
AGAP9	13.6706	11.0556	3.09761	4.25027
AGBL1	0	0	0	0
AGBL1-AS1	0	0	0	0
AGBL2	0	0.0867105	0.435601	0.582228
AGBL3	2.13422	2.34118	4.35601	5.00716
AGBL4	0	0	0.0968002	0
AGBL4-IT1	0	0	0	0
AGBL5	67.8914	72.013	45.7381	40.5231
AGBL5-AS1	0.115363	0.0433552	0	0.0582228
AGER	7.09485	9.32138	3.53321	4.5996
AGFG1	55.0861	49.9019	42.8341	40.3484
AGFG2	15.5741	15.9981	21.054	21.8918
AGGF1	47.1837	34.2073	51.2073	36.9715
AGK	38.8198	34.5108	22.1188	18.5149
AGL	76.486	79.8603	49.0293	46.0542
AGMAT	0.115363	0.0867105	51.6913	48.616
AGMO	1.21132	1.6475	0	0
AGO1	59.1815	60.8274	47.3837	45.996
AGO2	33.2824	36.5051	61.6133	63.8704
AGO3	29.0716	29.4382	14.1328	13.1584
AGO4	29.5331	20.9839	15.0524	15.3126
AGPAT1	115.998	124.82	82.9093	72.9532
AGPAT2	80.2353	91.4795	148.782	168.963
AGPAT3	94.8865	101.538	79.0857	79.8235
AGPAT4	16.3816	15.3478	14.1328	12.8672
AGPAT4-IT1	0.634499	0.650329	0.1452	0.582228
AGPAT5	86.3496	75.2647	63.0653	51.7019
AGPS	99.1549	91.8697	87.2654	79.8817
AGR2	0	0.0433552	0.0484001	0
AGR3	0	0	0	0
AGRN	552.13	675.388	1672.32	1884.79
AGRP	0.173045	0	0.0968002	0
AGT	0.115363	0.130066	0.0484001	0.116446
AGTPBP1	71.9868	54.064	21.6348	23.4056
AGTR1	0	0	0.0484001	0
AGTR2	0	0	0	0
AGTRAP	59.4122	66.1601	81.5541	66.1411
AGXT	0	0	0	0
AGXT2	0.0576817	0.0433552	0	0
AHCTF1	105.615	103.879	93.4122	86.6355
AHCTF1P1	27.1104	28.0075	23.3772	24.8029
AHCY	479.047	502.661	512.654	544.849
AHCYL1	192.484	173.508	278.542	311.376
AHCYL2	44.4149	31.3458	21.4412	24.2789
AHDC1	32.1864	34.9877	43.6569	49.3729
AHI1	7.61399	7.02355	14.278	10.0143
AHNAK	908.372	802.202	1085.57	1107.98
AHNAK2	320.653	237.283	100.285	104.568
AHR	54.913	46.7369	42.6889	41.3964
AHRR	27.918	30.2186	118.096	111.322
AHSA1	202.809	253.368	109.723	106.373
AHSA2	96.5592	80.2072	105.706	92.3414
AHSG	0	0	0.0484001	0
AHSP	0	0	0	0
AICDA	0	0	0.0484001	0.174668
AIDA	28.091	22.5447	37.5585	33.0123
AIF1	0	0	0	0
AIF1L	92.983	101.711	37.0261	46.5783
AIFM1	116.517	124.473	70.1801	71.4394
AIFM2	2.94177	3.72855	84.4582	82.8511
AIFM3	0.288409	0.173421	0.484001	0.40756
AIG1	20.3617	18.1225	24.3452	22.7069
AIM1	1.03827	0.867105	2.2264	2.09602
AIM1L	0.0576817	0.0433552	20.1344	25.9092
AIM2	0	0	9.97042	6.34629
AIMP1	47.9912	45.1762	45.5929	34.6426
AIMP2	154.818	180.618	30.4921	26.8989
AIP	61.3157	71.5361	95.2514	107.421
AIPL1	0	0	0	0
AIRE	0	0.173421	10.648	15.6619
AIRN	0	0	0	0
AJAP1	0	0.0433552	1.1616	2.50358
AJUBA	62.354	53.5004	58.6609	84.0155
AK1	60.7389	67.4174	53.7241	54.2637
AK2	168.085	171.6	241.71	244.652
AK3	69.2758	63.9056	51.4977	42.328
AK4	97.3668	71.7963	24.926	24.3954
AK5	0.922908	0.433552	0	0.0582228
AK6	16.8431	17.9924	21.5864	17.1175
AK7	0.865226	1.12724	1.3552	1.33912
AK8	0.922908	0.693684	0.387201	0.174668
AK9	1.38436	0.390197	2.178	2.32891
AKAP1	84.6191	94.4711	94.0414	88.2658
AKAP10	41.9923	30.6088	18.7308	17.6415
AKAP11	72.3906	60.3938	36.4937	30.7416
AKAP12	116.056	94.4711	87.1686	80.6968
AKAP13	106.596	94.2109	258.311	257.636
AKAP14	0	0.0433552	0	0
AKAP17A	23.7649	25.9698	103.818	106.024
AKAP2	45.1648	39.1931	26.1844	26.3167
AKAP3	0.173045	0.173421	0	0
AKAP4	0	0	0	0
AKAP5	9.63285	9.9717	1.2584	1.63024
AKAP6	5.3644	3.46842	1.0648	0.640451
AKAP7	3.98004	3.77191	2.80721	2.96936
AKAP8	60.1621	65.5965	67.9053	69.2269
AKAP8L	74.9286	76.1751	70.5189	76.3301
AKAP9	52.4327	47.7341	24.442	25.4434
AKIP1	35.8204	39.0197	41.1401	42.1533
AKIRIN1	117.786	116.539	84.313	76.9706
AKIRIN2	33.3977	37.1988	31.1697	32.1972
AKNA	170.507	148.492	8.37322	9.83966
AKNAD1	0.115363	0	0.387201	0.524005
AKR1A1	100.078	105.657	121.097	122.501
AKR1B1	26.0721	22.458	474.514	457.049
AKR1B10	0	0	0.1452	0.0582228
AKR1B15	0	0	0	0
AKR1C1	0.576817	1.08388	3.82361	3.26048
AKR1C2	0.115363	0.173421	3.33961	3.20225
AKR1C3	0.807544	0.606973	76.1333	64.2198
AKR1C4	0	0	0.726001	0.582228
AKR1C6P	0.34609	0.693684	0	0
AKR1C8P	0	0	0	0
AKR1D1	0	0	0	0
AKR1E2	12.6323	11.836	0	0
AKR7A2	49.5486	58.1394	68.8249	60.9593
AKR7A2P1	0.922908	0.867105	0.435601	0.815119
AKR7A3	0.461454	0.563618	0.871202	0.640451
AKR7L	0.115363	0.390197	0.677601	1.51379
AKT1	419.231	477.731	193.31	194.115
AKT1S1	80.7544	89.3985	103.818	105.907
AKT2	117.959	135.312	215.768	220.373
AKT3	7.61399	5.33269	10.164	8.79164
AKTIP	15.4587	12.3562	14.9556	14.7886
ALAD	79.024	76.9555	23.6676	19.9704
ALAS1	51.7405	53.1102	102.705	121.336
ALAS2	0	0.216776	0.1936	0.232891
ALB	0.115363	0	0	0
ALCAM	149.107	104.876	191.519	170.127
ALDH16A1	48.7988	57.7058	59.9677	53.7979
ALDH18A1	185.908	217.513	124.582	132.34
ALDH1A1	15.5164	13.6135	0	0
ALDH1A2	0	0	0	0
ALDH1A3	1.9035	2.08105	6.53401	5.41472
ALDH1B1	80.9852	94.4711	45.7381	43.0267
ALDH1L1	0	0	0	0
ALDH1L1-AS1	0	0.0867105	0	0
ALDH1L1-AS2	0	0	0	0
ALDH1L2	98.2897	78.7765	8.47002	4.89072
ALDH2	131.341	131.67	117.951	119.124
ALDH3A1	57.0472	79.6869	1.2584	0.40756
ALDH3A2	118.075	117.753	42.0597	43.8418
ALDH3B1	108.038	112.117	63.8397	61.3668
ALDH3B2	0	0	0	0
ALDH4A1	31.2058	35.5946	14.6652	10.6548
ALDH5A1	36.6279	37.1988	35.0417	29.6936
ALDH6A1	40.781	37.5456	21.78	18.1073
ALDH7A1	79.7162	75.4815	84.3614	75.8061
ALDH8A1	0.173045	0.0867105	0.290401	0.116446
ALDH9A1	64.7766	66.2902	92.4442	96.5334
ALDOA	1708.24	1834.97	1369.09	1472.4
ALDOB	0.230727	0	0	0
ALDOC	137.513	119.834	33.2509	39.0675
ALG1	27.6872	33.8604	42.2049	41.1635
ALG10	10.9595	9.79828	8.90562	7.45252
ALG10B	32.5902	25.5362	25.4584	24.3954
ALG11	17.766	12.8765	6.34041	4.48316
ALG12	34.609	41.4476	26.5232	22.7069
ALG13	25.1492	24.0188	21.0056	20.4362
ALG14	12.1708	12.1395	5.90481	7.97653
ALG1L	2.48031	3.42506	0.726001	0.698674
ALG1L2	0	0.0433552	0	0
ALG1L9P	1.269	0.476908	0.774401	0.291114
ALG2	57.2203	55.3213	22.6028	25.8509
ALG3	38.9929	50.5522	65.2917	65.7918
ALG5	36.5125	28.3543	17.5208	12.2268
ALG6	18.2274	18.9462	9.34122	7.80186
ALG8	35.3012	30.5654	47.4321	44.6569
ALG9	35.0705	40.4071	15.3912	17.6415
ALK	0	0	0.0484001	0
ALKBH1	19.2657	19.163	7.88921	8.26764
ALKBH2	29.9945	35.4646	44.0441	38.7764
ALKBH3	20.0732	17.9057	6.72761	7.97653
ALKBH3-AS1	0.34609	0.433552	0	0
ALKBH4	16.0932	19.0329	11.132	10.2472
ALKBH5	163.585	168.305	77.9241	81.0462
ALKBH6	34.5514	31.6493	14.52	14.7304
ALKBH7	69.9103	76.4786	54.4985	52.9828
ALKBH8	10.9595	10.8822	5.61441	4.71605
ALLC	0	0.0867105	0	0
ALMS1	77.8127	74.5276	48.0129	38.0195
ALMS1-IT1	1.9035	1.47408	1.1616	0.698674
ALMS1P	0.115363	0.0867105	0	0
ALOX12	5.42208	4.24881	3.38801	4.0756
ALOX12-AS1	1.38436	1.82092	1.9844	1.33912
ALOX12B	12.8053	10.4053	1.6456	2.50358
ALOX12P2	0.173045	0.303487	0.1452	0.116446
ALOX15	0	0	0.484001	0.174668
ALOX15B	0	0.173421	0.532401	0.640451
ALOX15P1	0.115363	0	1.5004	0.989788
ALOX5	0.115363	0.0433552	2.178	3.02759
ALOX5AP	0	0	0.0968002	0.174668
ALOXE3	1.32668	1.04053	0.387201	0.931565
ALPI	0	0	12.2936	26.666
ALPK1	6.92181	5.54947	5.80801	5.64761
ALPK2	0.749863	0.216776	0	0
ALPK3	5.3644	5.93967	4.16241	4.77427
ALPL	0.230727	0.0433552	102.027	89.372
ALPP	0.0576817	0.260131	220.317	314.811
ALPPL2	0.0576817	0.0867105	4.11401	6.75385
ALS2	42.1077	30.6522	17.2788	16.1277
ALS2CL	0.0576817	0	53.5305	65.3842
ALS2CR11	0	0.173421	0.1936	0.174668
ALS2CR12	2.30727	1.30066	0.580801	0.465783
ALX1	7.9024	7.4571	7.01801	5.41472
ALX3	5.9989	7.67388	6.82441	7.86008
ALX4	13.0361	12.6597	1.5972	2.67825
ALYREF	188.619	244.914	69.9381	71.4976
AMACR	19.3811	17.6022	16.0688	13.1584
AMBN	9.51749	12.1395	0	0.582228
AMBP	0.461454	0.693684	0.919602	0.698674
AMBRA1	44.4726	50.6389	74.3425	73.1279
AMD1	92.6369	87.9244	96.3646	81.8031
AMDHD1	2.36495	1.2573	3.29121	3.95915
AMDHD2	42.8575	40.1903	53.5789	49.3729
AMELX	0	0	0	0
AMELY	0	0	0	0
AMER1	56.4704	62.0413	43.8505	47.568
AMER2	0.115363	0	0	0
AMER3	0	0	0	0
AMFR	60.8542	63.2986	26.136	26.0256
AMH	4.90295	7.11026	6.24361	9.08276
AMHR2	0.115363	0.0867105	0.0484001	0
AMICA1	0.0576817	0	0	0.0582228
AMIGO1	0.0576817	0.0867105	10.1156	8.32586
AMIGO2	0.0576817	0.0867105	25.3132	23.2891
AMIGO3	8.24849	8.36756	9.48642	9.1992
AMMECR1	63.6806	51.2892	33.1541	33.2452
AMMECR1L	45.1648	45.3496	73.0357	79.707
AMN	0.519136	1.34401	0.580801	0.40756
AMN1	1.55741	2.08105	2.85561	3.90093
AMOT	129.957	125.167	0	0.0582228
AMOTL1	77.0628	81.8547	101.253	97.989
AMOTL2	16.5547	12.3996	181.646	198.482
AMPD1	0	0	0	0
AMPD2	94.4827	105.873	160.059	143.985
AMPD3	0.865226	0.303487	10.164	11.4699
AMPH	3.1725	2.25447	0	0
AMT	6.40267	4.33552	3.48481	2.15424
AMTN	0	0	0	0
AMY1A	0	0	0	0
AMY1B	0	0	0	0
AMY1C	0	0	0	0
AMY2A	0	0	0.0484001	0
AMY2B	3.86468	2.94816	6.77601	5.06538
AMZ1	0.461454	0.390197	3.24281	3.3187
AMZ2	48.2796	50.0319	55.0309	53.6232
AMZ2P1	6.57572	5.89631	6.77601	6.81207
ANAPC1	118.594	106.264	103.237	100.26
ANAPC10	9.22908	8.84447	7.06641	7.10318
ANAPC11	68.699	87.6209	58.8061	66.1993
ANAPC13	42.2807	35.7247	34.8965	33.8275
ANAPC15	20.9385	27.1404	32.0409	32.5466
ANAPC16	92.8099	81.2911	128.502	118.542
ANAPC1P1	0	0	0.0968002	0.174668
ANAPC2	71.9291	82.9386	98.591	100.609
ANAPC4	26.822	21.8077	11.5192	12.0521
ANAPC5	142.012	160.024	170.272	162.325
ANAPC7	80.6968	89.5286	67.2277	69.6927
ANG	5.01831	3.72855	7.01801	6.81207
ANGEL1	43.319	50.0753	48.3517	40.1737
ANGEL2	30.2829	26.0999	34.2673	30.1012
ANGPT1	4.38381	4.20546	0.726001	0.174668
ANGPT2	0.634499	0.606973	0.387201	0.40756
ANGPT4	0	0	0.0484001	0.0582228
ANGPTL1	4.90295	4.59565	0.242	0.116446
ANGPTL2	29.3023	32.5164	1.0648	1.45557
ANGPTL3	0.288409	0.173421	0.0968002	0.0582228
ANGPTL4	47.126	41.3175	51.2557	71.0318
ANGPTL5	0.0576817	0.0433552	0.290401	0.174668
ANGPTL6	2.30727	1.34401	7.50201	8.38409
ANGPTL7	0	0.390197	0.677601	0.349337
ANHX	0	0	0	0
ANK1	0	0.173421	5.56601	4.25027
ANK2	53.7017	37.2855	0.0484001	0.116446
ANK3	19.6118	18.9462	8.85722	4.65783
ANKAR	1.03827	0.867105	1.3552	1.45557
ANKDD1A	8.01776	9.14795	2.5168	1.63024
ANKDD1B	0.230727	0.563618	0.1936	0.232891
ANKEF1	6.40267	5.46276	9.14762	9.14098
ANKFN1	0.115363	0	0.0484001	0
ANKFY1	94.7134	97.3759	65.6305	55.3699
ANKH	72.2175	71.3194	147.378	138.337
ANKHD1	103.308	89.6153	88.7174	77.7275
ANKHD1-EIF4EBP3	94.7711	82.2882	84.9906	75.1074
ANKIB1	56.2974	51.1592	34.8481	38.2524
ANKK1	0	0.0867105	0	0
ANKLE1	1.49973	1.77756	2.2264	1.80491
ANKLE2	50.7599	53.7171	163.157	179.501
ANKMY1	22.3805	22.6314	6.87281	5.99695
ANKMY2	29.4754	23.9754	21.6348	18.9806
ANKRA2	9.11371	5.50611	8.22801	7.68541
ANKRD1	0	0	0.0484001	0
ANKRD10	53.9324	48.6446	58.2253	57.1748
ANKRD11	312.808	306.478	162.769	147.42
ANKRD12	31.8403	31.606	65.2433	66.3158
ANKRD13A	24.9762	28.7445	43.8505	41.9786
ANKRD13B	78.9663	97.5926	30.9277	26.666
ANKRD13C	25.9568	24.9726	84.9906	92.2249
ANKRD13D	24.9185	25.9264	38.8169	43.376
ANKRD16	15.0549	20.2902	9.77682	11.0041
ANKRD17	180.659	154.908	123.081	118.6
ANKRD18A	8.59458	8.62769	1.8876	1.22268
ANKRD18B	0.0576817	0	5.13041	5.18183
ANKRD18DP	0	0	0	0
ANKRD19P	1.15363	1.38737	0.968002	1.33912
ANKRD2	0.34609	0.173421	0	0.349337
ANKRD20A1	0.0576817	0.0433552	0	0
ANKRD20A11P	0.0576817	0	0	0
ANKRD20A12P	1.38436	1.56079	0	0.0582228
ANKRD20A19P	1.03827	0.303487	0	0
ANKRD20A2	0.115363	0.0867105	0	0
ANKRD20A3	0.173045	0.173421	0	0
ANKRD20A4	0.749863	0.390197	0	0
ANKRD20A5P	0.865226	0.476908	1.5004	1.57202
ANKRD20A8P	0.0576817	0	0	0
ANKRD20A9P	1.61509	1.21395	1.0648	0.698674
ANKRD22	0.173045	0	0	0
ANKRD23	4.55686	4.72572	5.80801	6.17162
ANKRD24	2.13422	2.25447	1.0164	1.10623
ANKRD26	24.6878	22.7615	8.22801	8.50053
ANKRD26P1	0	0	0	0
ANKRD26P3	0	0	0.0484001	0.0582228
ANKRD27	125.458	120.874	54.7889	54.3219
ANKRD28	44.4726	34.2506	57.0153	54.8459
ANKRD29	7.2679	6.76342	7.84081	6.87029
ANKRD30A	0	0	0	0
ANKRD30B	0	0	0	0
ANKRD30BL	0	0	0	0
ANKRD30BP2	0	0	0	0
ANKRD30BP3	0	0	0	0
ANKRD31	1.15363	1.21395	0	0
ANKRD33	0	0	0	0
ANKRD33B	26.4182	23.4985	190.261	225.905
ANKRD34A	26.1875	29.0914	7.30841	5.24005
ANKRD34B	0	0	0	0
ANKRD34C	0	0	0	0
ANKRD34C-AS1	0	0	0	0
ANKRD35	0	0.130066	0.1936	0.0582228
ANKRD36	15.3433	12.9632	21.78	18.282
ANKRD36B	10.0366	10.2752	7.35681	6.22984
ANKRD36BP1	14.132	12.4863	14.278	12.0521
ANKRD36BP2	0	0.0433552	0.0484001	0
ANKRD36C	11.1326	12.9199	11.9548	10.2472
ANKRD37	3.28786	2.5146	9.05082	10.5383
ANKRD39	11.1903	10.1885	15.5364	14.6721
ANKRD40	65.0073	60.8274	62.7265	57.4659
ANKRD42	8.30617	5.63618	16.5528	14.6721
ANKRD44	10.8442	7.67388	1.7908	1.57202
ANKRD44-IT1	0	0.130066	0.0484001	0
ANKRD45	0.115363	0.0433552	0.0484001	0
ANKRD46	10.2097	9.9717	6.00161	5.8805
ANKRD49	12.1132	7.80394	22.506	22.5322
ANKRD50	60.5658	50.769	24.442	20.0286
ANKRD52	228.189	269.496	221.285	230.388
ANKRD53	0.461454	0.390197	0.0484001	0
ANKRD54	27.5719	28.1375	25.3132	25.3269
ANKRD55	0.0576817	0	0.0968002	0.0582228
ANKRD6	0.34609	0.260131	0	0
ANKRD60	0	0	0.242	0.291114
ANKRD61	3.34554	4.1621	2.2264	1.68846
ANKRD62	0	0.0433552	0.0968002	0
ANKRD62P1-PARP4P3	0.461454	0.260131	0	0
ANKRD63	1.96118	2.21112	1.694	1.51379
ANKRD65	0.173045	0.130066	0	0.0582228
ANKRD66	0	0	0	0
ANKRD7	3.11481	2.60131	0	0
ANKRD9	49.7217	53.2402	46.9965	54.9623
ANKS1A	59.4122	62.5616	57.8381	60.9011
ANKS1B	4.55686	2.5146	4.45281	5.06538
ANKS3	17.0161	18.9896	39.3977	39.9991
ANKS4B	0.115363	0.260131	0	0
ANKS6	144.839	158.724	33.7833	42.1533
ANKUB1	0	0	0	0
ANKZF1	66.2186	55.8849	51.0621	63.9869
ANLN	184.755	170.429	134.31	144.625
ANO1	1.32668	0.606973	0	0
ANO10	15.7471	15.3478	19.7472	19.2135
ANO1-AS2	0	0	0	0
ANO2	0.0576817	0.216776	19.9408	26.3749
ANO3	0.115363	0.520263	1.0164	1.33912
ANO4	0.115363	0	2.0812	2.44536
ANO5	12.0555	9.71157	0	0.0582228
ANO6	118.19	81.3778	90.0242	89.6049
ANO7	6.05658	5.63618	2.7588	3.26048
ANO8	63.9114	58.9198	48.9809	50.6538
ANO9	1.03827	1.38737	0.532401	0.465783
ANOS1	1.32668	1.38737	0	0
ANP32A	314.654	325.901	127.099	113.884
ANP32A-IT1	1.78813	1.6475	2.0812	1.63024
ANP32AP1	0.576817	0.606973	0.290401	0.291114
ANP32B	615.291	663.292	202.022	206.342
ANP32C	1.09595	1.08388	0.484001	0.582228
ANP32D	0	0	0	0
ANP32E	188.619	167.525	166.932	146.023
ANPEP	0.0576817	0	37.3649	30.567
ANTXR1	105.327	83.6322	187.357	175.076
ANTXR2	0.98059	0.433552	47.1901	39.0093
ANTXRL	0	0	0.0484001	0
ANTXRLP1	0	0	0.0484001	0
ANXA1	169.238	125.297	136.585	139.502
ANXA10	0.0576817	0	3.72681	2.67825
ANXA11	122.112	120.137	121.533	122.268
ANXA13	0.0576817	0	0	0
ANXA2	427.537	417.337	189.486	197.55
ANXA2P1	0.288409	0.216776	0.1452	0.0582228
ANXA2P2	270.816	257.14	110.691	130.768
ANXA2P3	0.173045	0.0433552	0	0
ANXA2R	5.47977	5.46276	25.7972	22.474
ANXA3	0	0	37.2681	43.0849
ANXA4	64.892	53.6304	61.2745	58.5139
ANXA5	244.801	211.27	337.203	365.173
ANXA6	270.7	290.914	76.9077	72.6038
ANXA7	82.6579	82.5917	123.614	116.562
ANXA8	0	0	11.616	19.6793
ANXA8L1	0	0	13.3584	15.1379
ANXA9	5.24904	5.33269	6.77601	8.20942
AOAH	0.0576817	0	0	0
AOAH-IT1	0	0	0	0
AOC1	0.288409	0.173421	0	0
AOC2	12.1708	11.2724	1.5488	1.22268
AOC3	11.0749	9.4948	0.629201	0.756897
AOC4P	0.115363	0.260131	0	0
AOX1	0.0576817	0.130066	0.0484001	0.116446
AOX2P	0	0	0	0
AP1AR	31.7826	24.2356	40.1721	33.5363
AP1B1	117.728	120.658	78.2145	88.0329
AP1B1P1	0.0576817	0	0	0
AP1G1	106.48	93.6907	68.5345	67.8296
AP1G2	34.8975	30.392	43.5601	45.5885
AP1M1	113.921	127.378	72.0677	69.9838
AP1M2	2.99945	2.9048	21.3928	31.4985
AP1S1	118.017	131.323	101.592	99.9103
AP1S2	24.5724	19.3798	21.2476	21.6007
AP1S3	14.3628	13.3101	15.5848	14.3228
AP2A1	139.763	145.153	120.613	127.275
AP2A2	91.3102	94.9913	95.6386	92.2249
AP2B1	356.185	331.884	183.63	174.086
AP2M1	380.18	414.173	273.46	263.4
AP2S1	87.5609	92.5634	127.97	123.723
AP3B1	80.5237	64.5993	77.9725	69.518
AP3B2	0.403772	0.216776	0.0968002	0.0582228
AP3D1	353.012	418.508	142.974	144.625
AP3M1	82.5426	67.5041	112.337	89.3138
AP3M2	37.0317	31.1724	16.1656	14.4975
AP3S1	59.9313	56.4485	37.5585	33.7692
AP3S2	24.4571	28.1809	20.9572	23.9296
AP4B1	30.1675	32.7766	23.2804	24.2789
AP4B1-AS1	2.88409	3.03487	2.662	2.62003
AP4E1	17.1315	17.1687	14.1812	14.1481
AP4M1	29.7061	28.9179	19.0696	17.4086
AP4S1	8.59458	7.41374	6.53401	4.77427
AP5B1	87.907	98.6332	192.923	270.037
AP5M1	41.0117	34.9877	17.2788	15.6037
AP5S1	15.5164	15.131	8.13121	7.21963
AP5Z1	73.3712	76.0017	59.6289	55.9521
APAF1	34.263	25.0593	35.4773	30.7416
APBA1	8.01776	6.28651	0	0
APBA2	41.8193	48.4712	0	0.174668
APBA3	26.2452	28.5277	30.8793	27.947
APBB1	38.8775	37.0687	0	0.291114
APBB1IP	0.230727	0.0867105	0	0
APBB2	22.6112	19.8133	10.8416	9.02454
APBB3	20.9385	19.3798	23.4256	18.8642
APC	60.4505	52.6766	37.1229	36.1564
APC2	57.6817	68.0677	49.1745	50.421
APCDD1	63.2769	53.9773	0	0.698674
APCDD1L	0	0.0867105	0.1936	0.116446
APCDD1L-AS1	0.173045	0.260131	0.1936	0.232891
APCS	0	0	0	0
APEH	71.8714	77.7359	186.873	193.882
APELA	1.96118	2.5146	0	0.0582228
APEX1	325.786	360.759	300.807	267.359
APEX2	78.2164	94.8613	129.906	128.614
APH1A	161.682	175.415	253.132	247.331
APH1B	5.3644	5.54947	6.43721	6.22984
API5	126.092	109.212	73.3261	62.7642
APIP	22.9573	22.2846	23.3772	23.3473
APITD1	14.0167	14.1772	9.77682	9.08276
APITD1-CORT	9.40212	8.97453	6.05001	5.93873
APLF	0.288409	0.520263	0.871202	0.40756
APLN	30.3406	25.7097	0.1452	0.815119
APLNR	0	0.0433552	0	0
APLP1	75.2747	69.4117	2.5652	4.0756
APLP2	448.995	457.354	478.87	465.084
APMAP	116.863	128.245	127.921	134.32
APOA1	0.403772	0.130066	0.0484001	0
APOA1-AS	0.403772	0.303487	0	0.232891
APOA1BP	112.191	137.219	200.134	185.09
APOA2	0.115363	0.130066	0	0
APOA4	0	0	0	0
APOA5	0.115363	0	0	0
APOB	0	0	0	0
APOBEC1	0	0	0.0484001	0
APOBEC2	0.634499	0.173421	0.338801	0.40756
APOBEC3A	0.0576817	0.0867105	0	0
APOBEC3A_B	1.15363	1.12724	0.338801	0.349337
APOBEC3B	61.8348	57.5324	18.634	16.1859
APOBEC3B-AS1	4.78758	4.72572	1.9844	0.815119
APOBEC3C	31.3212	31.3458	19.1664	19.4464
APOBEC3D	2.42263	2.64467	0.435601	0.465783
APOBEC3F	10.4404	9.1046	0.0968002	0.232891
APOBEC3G	0.115363	0.0867105	0	0
APOBEC3H	0.0576817	0	0.0484001	0
APOBEC4	0	0.173421	0.0968002	0
APOBR	0.519136	0.303487	0.387201	1.10623
APOC1	0	0	2.80721	1.97958
APOC1P1	0	0.0867105	0	0
APOC2	0	0	0	0
APOC3	0	0	0	0
APOC4	0	0	0	0
APOC4-APOC2	0.115363	0	0	0
APOD	0.519136	0.0433552	0	0
APOE	147.261	124.646	0.484001	0.640451
APOF	0.115363	0	0	0
APOH	0	0	0	0
APOL1	0.807544	0.520263	97.865	123.607
APOL2	15.2857	14.8275	41.5273	47.6263
APOL3	0.115363	0.0433552	0.290401	0.524005
APOL4	2.30727	0.99717	0	0
APOL5	0	0	0	0
APOL6	7.9024	3.85862	38.2361	36.5057
APOLD1	10.7288	6.02638	5.22721	4.65783
APOM	9.8059	12.7031	11.0836	10.2472
APOO	14.5935	12.7464	37.1713	35.5159
APOOL	34.9551	28.0508	33.2993	26.3749
APOOP5	0.0576817	0	0.0484001	0.0582228
APOPT1	50.3562	44.0056	26.862	24.8029
APP	708.562	665.503	554.859	523.889
APPBP2	46.7222	33.4702	21.054	22.1829
APPL1	63.4499	50.6389	37.3649	31.3821
APPL2	16.9584	13.8303	36.8325	35.4577
APRT	126.265	153.131	98.349	102.88
APTR	19.035	16.7785	5.13041	4.83249
APTX	67.776	69.6285	22.99	23.1145
AQP1	6.6334	7.76059	1.2584	1.2809
AQP10	0	0.0867105	0	0
AQP11	0.98059	0.476908	2.178	1.97958
AQP12A	0	0.130066	0	0
AQP12B	0	0.0433552	0	0
AQP2	0	0	0	0
AQP3	8.47922	6.72006	134.117	165.178
AQP4	0.749863	0.303487	0	0
AQP4-AS1	0	0	0	0
AQP5	0	0.0433552	0.1452	0.232891
AQP6	0.922908	0.780394	0.1452	0.349337
AQP7	0	0.0867105	0.1936	0.640451
AQP7P1	0.0576817	0.260131	0.0484001	0
AQP7P3	0	0	0.0484001	0.0582228
AQP8	0	0	0.0484001	0
AQP9	0.115363	0.0433552	0	0
AQR	54.1055	51.9396	33.2509	30.5088
AR	46.6645	54.8877	0.1936	0.0582228
ARAF	33.1093	37.4589	114.127	114.815
ARAP1	125.862	138.78	236.967	239.994
ARAP2	3.57627	3.77191	8.61522	7.16141
ARAP3	7.55631	6.59	39.2041	33.9439
ARC	3.80699	2.81809	0.532401	0.291114
ARCN1	205.347	190.633	88.2818	83.0257
AREG	0	0	0.774401	0.989788
AREL1	101.52	107.001	31.6537	38.9511
ARF1	471.375	557.592	460.914	509.45
ARF3	502.812	530.798	434.972	524.005
ARF4	110.403	101.538	185.663	215.716
ARF5	105.846	102.535	115.821	125.295
ARF6	123.843	129.372	109.868	118.949
ARFGAP1	92.1177	106.047	242.484	263.516
ARFGAP2	90.2142	104.876	112.627	105.966
ARFGAP3	38.7621	32.0829	28.7497	31.3239
ARFGEF1	57.9701	53.4136	28.5561	27.4812
ARFGEF2	75.217	58.0527	124.969	102.589
ARFGEF3	10.6134	5.93967	16.0688	9.9561
ARFIP1	21.573	16.7351	19.8924	17.9326
ARFIP2	78.5625	82.2882	114.273	126.344
ARFRP1	29.7061	34.6408	81.9413	82.2688
ARG1	0	0.0867105	0.0484001	0
ARG2	32.7055	27.5739	11.5676	9.9561
ARGFX	0	0	0	0.0582228
ARGFXP2	0.34609	0.216776	0.290401	0.174668
ARGLU1	86.8687	74.0074	110.933	107.596
ARHGAP1	65.3534	75.4381	37.7521	64.4527
ARHGAP10	31.6096	32.1696	19.3116	19.0971
ARHGAP11A	72.6213	76.5653	46.7545	45.7049
ARHGAP11B	12.9207	13.917	12.342	9.14098
ARHGAP12	23.0727	22.1979	24.5872	23.9878
ARHGAP15	0.115363	0.130066	0.1452	0
ARHGAP17	33.2824	36.6352	36.3001	31.7897
ARHGAP18	8.76762	7.93401	5.95321	5.12361
ARHGAP19	49.3179	58.1827	9.38962	10.1308
ARHGAP19-SLIT1	9.51749	9.62486	1.4036	1.45557
ARHGAP20	0	0	0	0
ARHGAP21	69.5065	54.6709	64.0817	62.6477
ARHGAP22	2.99945	1.86428	2.0812	2.44536
ARHGAP23	55.1437	52.1997	108.949	123.782
ARHGAP24	8.99835	7.11026	0.338801	0.232891
ARHGAP25	0	0	0.0968002	0
ARHGAP26	10.7288	5.33269	12.6808	10.5383
ARHGAP26-AS1	0	0.0433552	0	0
ARHGAP26-IT1	0	0	0	0
ARHGAP27	29.7638	28.0075	48.1581	52.3423
ARHGAP28	18.1697	15.4778	5.56601	3.95915
ARHGAP29	5.42208	2.60131	20.7152	17.1757
ARHGAP30	0.34609	0.346842	0.580801	0.116446
ARHGAP31	20.1886	19.4665	0.871202	1.10623
ARHGAP31-AS1	0.922908	0.780394	0	0
ARHGAP32	23.4188	23.7153	0	0.116446
ARHGAP33	35.1282	32.1262	5.85641	8.03475
ARHGAP35	112.076	107.608	135.23	136.125
ARHGAP36	0	0	0	0
ARHGAP39	17.4776	17.6456	55.4665	59.8531
ARHGAP4	5.76817	4.76908	1.936	2.15424
ARHGAP40	0	0.0867105	0.0968002	0.174668
ARHGAP42	25.8991	24.9293	70.4221	62.8806
ARHGAP44	12.0555	12.7464	6.29201	6.52096
ARHGAP5	106.019	86.8405	58.9029	50.0716
ARHGAP5-AS1	2.538	2.55796	2.42	2.0378
ARHGAP6	2.48031	1.99434	1.4036	0.815119
ARHGAP8	0.0576817	0	0.0484001	0.116446
ARHGAP9	0.230727	0.390197	0	0.0582228
ARHGDIA	310.385	401.339	272.831	303.224
ARHGDIB	0.0576817	0.0433552	0.1936	0.232891
ARHGDIG	17.939	19.5099	0	0.116446
ARHGEF1	44.6457	51.8529	122.694	118.309
ARHGEF10	63.3922	58.703	38.8169	37.5537
ARHGEF10L	18.0544	18.3826	42.4953	41.0471
ARHGEF11	70.4871	70.3222	60.8389	62.706
ARHGEF12	186.831	156.903	55.6601	51.993
ARHGEF15	0	0	0	0
ARHGEF16	16.2663	15.131	147.233	153.883
ARHGEF17	71.8714	82.5484	78.3597	87.8
ARHGEF18	98.059	109.602	163.205	206.342
ARHGEF19	10.6711	12.8765	36.4453	40.9889
ARHGEF2	313.385	227.528	200.376	205.934
ARHGEF25	36.0511	37.8491	0.0484001	0
ARHGEF26	17.8237	19.8567	1.4036	0.931565
ARHGEF26-AS1	0.403772	0.260131	0.0484001	0
ARHGEF28	23.1304	18.2092	17.7628	20.5527
ARHGEF3	16.7854	13.3534	10.6964	9.66499
ARHGEF33	0.173045	0.737039	6.34041	5.18183
ARHGEF34P	0	0	7.84081	11.761
ARHGEF35	0	0	9.77682	8.84987
ARHGEF37	17.0738	12.2262	0.484001	0.116446
ARHGEF38	0	0.0433552	0	0.232891
ARHGEF38-IT1	0	0	0	0
ARHGEF39	24.4571	26.6201	23.232	22.5322
ARHGEF3-AS1	0	0	0	0
ARHGEF4	4.96063	6.59	92.6862	94.5538
ARHGEF40	103.423	92.5201	35.7193	25.4434
ARHGEF5	0	0	20.1828	24.1042
ARHGEF6	41.5885	31.1724	0	0.0582228
ARHGEF7	49.837	45.0027	35.6225	37.7284
ARHGEF7-AS1	0.0576817	0	0	0
ARHGEF7-AS2	0.115363	0.0433552	0	0
ARHGEF9	28.3217	21.5476	8.76042	5.3565
ARHGEF9-IT1	0	0	0	0
ARID1A	151.991	169.866	95.2514	110.216
ARID1B	84.5614	77.4758	45.6897	43.6671
ARID2	55.7206	51.7228	43.1245	33.5363
ARID3A	32.994	31.2158	24.9744	35.283
ARID3B	5.42208	5.11592	15.73	19.0971
ARID3C	2.01886	1.34401	0.0968002	0
ARID4A	26.4182	26.1432	17.3756	16.7099
ARID4B	41.5309	35.5079	53.0465	47.8592
ARID5A	19.2657	16.9085	19.0212	19.1553
ARID5B	54.5092	39.5833	74.4877	60.9011
ARIH1	59.4699	49.8585	49.6101	50.1881
ARIH2	70.4294	75.2213	103.721	106.082
ARIH2OS	0.749863	0.737039	1.8876	2.27069
ARL1	30.0522	28.5711	52.1753	50.8867
ARL10	0	0	0.338801	0.174668
ARL11	0	0	0	0
ARL13A	0.230727	0.173421	0.1936	0.174668
ARL13B	14.4781	13.5268	27.3944	23.8714
ARL14	0	0	0.387201	0.174668
ARL14EP	21.2269	19.2931	23.716	19.7958
ARL14EPL	0	0	0.0484001	0.116446
ARL15	8.70994	6.32986	3.38801	3.08581
ARL16	32.0134	34.3807	17.182	16.4771
ARL17A	38.0699	34.6842	16.5528	12.9255
ARL17B	0.173045	0.130066	0.0484001	0.116446
ARL2	106.769	107.217	88.2818	78.8919
ARL2BP	44.4726	46.5202	30.4437	22.8233
ARL2-SNX15	35.878	39.0197	36.5421	39.4168
ARL3	79.8315	76.4353	21.1024	20.8438
ARL4A	26.5913	22.7181	40.4625	36.5639
ARL4C	20.4193	15.8247	0.822801	0.931565
ARL4D	8.36385	11.1423	33.5897	36.6804
ARL5A	33.5708	36.2883	35.0417	37.0879
ARL5B	24.1686	21.8077	19.2632	20.2033
ARL5C	0.34609	0.303487	0	0
ARL6	5.76817	3.64184	5.75961	4.36671
ARL6IP1	180.14	163.016	239.387	218.161
ARL6IP4	78.1588	83.6322	181.5	180.316
ARL6IP5	74.5248	62.5616	104.447	86.8102
ARL6IP6	38.7044	37.3289	33.3477	35.283
ARL8A	33.6861	33.3835	61.5649	61.5997
ARL8B	65.9879	53.5004	49.2229	49.8387
ARL9	0.173045	0.0867105	0	0.0582228
ARMC1	62.5847	53.0235	28.5077	25.9674
ARMC10	39.4543	36.245	43.2213	37.4955
ARMC12	1.67277	0.737039	0	0
ARMC2	1.73045	1.51743	1.7908	1.10623
ARMC2-AS1	0	0	0.0484001	0
ARMC3	0	0	0	0
ARMC4	0.0576817	0	1.1616	0.815119
ARMC5	41.6462	45.8265	23.1836	27.5976
ARMC6	107.923	129.806	79.1825	74.3505
ARMC7	14.7088	15.5645	15.2944	17.5833
ARMC8	17.1315	16.5183	21.4896	22.8816
ARMC9	17.9967	18.8595	9.68002	6.46273
ARMCX1	0	0	0	0
ARMCX2	0	0	1.0648	1.04801
ARMCX3	82.0811	63.5154	70.1801	56.4761
ARMCX4	4.21077	4.5523	0	0
ARMCX5	17.7083	12.3129	8.66362	8.32586
ARMCX5-GPRASP2	14.0743	12.1395	1.4036	1.16446
ARMCX6	16.8431	16.6484	24.1516	19.33
ARMS2	0.115363	0.0867105	0	0.174668
ARMT1	23.8226	23.065	24.3452	22.0664
ARNT	72.6213	66.2902	79.3277	75.1657
ARNT2	1.84582	0.99717	9.63162	12.4597
ARNTL	12.4593	9.32138	13.9392	15.1379
ARNTL2	29.1293	27.8774	100.769	106.024
ARNTL2-AS1	0.230727	0	0.726001	0
ARPC1A	116.806	124.82	71.8741	65.9664
ARPC1B	311.943	309.86	136.682	131.933
ARPC2	232.4	212.571	152.944	158.599
ARPC3	71.583	64.4259	116.063	107.829
ARPC4	83.9846	91.2628	161.608	159.356
ARPC4-TTLL3	20.7654	20.2902	16.6496	16.8846
ARPC5	191.907	173.161	260.489	286.398
ARPC5L	50.6446	57.8359	78.2145	77.1452
ARPIN	43.6651	52.7633	67.9053	63.4629
ARPP19	135.84	105.397	106.916	82.6182
ARPP21	0	0	0	0
ARR3	1.32668	1.08388	0.0484001	0.116446
ARRB1	63.3922	60.4806	45.6413	45.472
ARRB2	28.2641	30.3053	45.9801	48.4414
ARRDC1	27.7449	28.5711	68.1473	80.231
ARRDC1-AS1	21.6883	24.5391	45.8349	45.2391
ARRDC2	37.7815	37.5023	93.3638	83.2004
ARRDC3	27.2835	18.2959	56.8701	45.8214
ARRDC3-AS1	1.78813	0.823749	1.3068	1.51379
ARRDC4	32.5325	26.4033	1.4036	0.0582228
ARRDC5	0	0	0.0484001	0
ARSA	27.2258	26.7068	28.1205	26.142
ARSB	14.8242	15.4345	7.26001	5.47294
ARSD	0	0	7.40521	5.70584
ARSE	0	0	19.602	21.3678
ARSF	0	0	0	0
ARSG	12.1132	14.2639	15.488	14.1481
ARSH	0	0	0	0
ARSI	2.538	2.16776	0	0.0582228
ARSJ	7.84472	4.76908	4.54961	3.55159
ARSK	7.61399	5.59283	7.69561	6.6374
ART1	0	0.0433552	0	0.0582228
ART3	0	0	0	0
ART4	0	0	0	0
ART5	0.34609	0.346842	0.1452	0.0582228
ARTN	2.94177	3.81526	1.5004	1.2809
ARV1	25.4376	24.1922	15.004	15.9531
ARVCF	27.1681	29.3081	3.38801	3.3187
ARX	0	0	0	0
AS3MT	1.73045	1.95099	0.1452	0
ASAH1	61.6041	43.6154	89.637	94.0298
ASAH2	0.807544	0.303487	0	0
ASAH2B	0.692181	0.650329	0.1936	0.174668
ASAP1	67.9491	61.7379	43.2213	40.756
ASAP1-IT1	0	0.0433552	0	0.0582228
ASAP1-IT2	0.0576817	0.0867105	0	0.232891
ASAP2	32.3595	24.9293	21.9252	23.4638
ASAP3	35.7627	39.9302	8.17961	8.20942
ASB1	66.6224	70.9292	17.3756	18.2237
ASB10	0.0576817	0	0	0
ASB11	1.38436	1.12724	0	0
ASB12	0	0	0.0484001	0.0582228
ASB13	71.583	81.6813	61.2745	60.8428
ASB14	5.65281	4.03204	3.19441	2.32891
ASB15	0	0	0	0
ASB16	8.07544	9.66822	2.7588	3.60981
ASB16-AS1	23.1881	23.8454	11.7612	11.1788
ASB17	0	0	0	0
ASB18	0	0	0.0968002	0.116446
ASB2	0	0	0.0484001	0
ASB3	12.863	11.8793	15.1492	15.429
ASB4	0	0	0	0
ASB5	0	0	0	0
ASB6	70.3717	69.325	103.673	106.606
ASB7	18.1121	14.7841	22.6996	22.6487
ASB8	31.8403	26.49	21.6832	20.2033
ASB9	0	0.130066	21.0056	21.0767
ASB9P1	0.230727	0.346842	0.580801	0.232891
ASCC1	34.609	31.1291	46.6093	46.4618
ASCC2	97.3668	98.98	38.0909	40.6395
ASCC3	57.2203	53.8906	41.1885	36.0981
ASCL1	1.38436	1.30066	0	0
ASCL2	0	0	0.290401	0
ASCL3	0.0576817	0.0867105	0.0484001	0.116446
ASCL4	0	0	0	0
ASCL5	0.634499	0.99717	0.387201	0.232891
ASF1A	32.071	28.7012	13.8424	14.0899
ASF1B	178.64	202.946	79.2793	71.2647
ASGR1	1.84582	1.34401	0.726001	0.582228
ASGR2	0	0	0	0.116446
ASH1L	114.902	101.841	137.843	117.727
ASH1L-AS1	6.6334	7.02355	16.7464	15.429
ASH2L	77.3512	74.571	23.232	23.9878
ASIC1	38.5891	41.9679	27.0556	24.6865
ASIC2	0	0	0	0
ASIC3	19.5541	17.9491	0.968002	1.33912
ASIC4	0.34609	0.346842	0.0968002	0.0582228
ASIC5	0.0576817	0	0	0
ASIP	0.576817	0.91046	2.662	3.02759
ASL	47.8182	51.6361	72.8905	74.0012
ASMT	0	0	0.1452	0.0582228
ASMTL	21.6307	23.8887	53.9177	61.0175
ASMTL-AS1	3.80699	4.03204	18.8276	18.3402
ASNA1	149.742	159.591	73.6649	71.847
ASNS	458.108	367.956	9.38962	6.69562
ASNSD1	60.2774	52.4165	19.0212	19.0389
ASPA	0.288409	0.173421	0	0
ASPDH	0.230727	0.390197	0.484001	0.815119
ASPG	0.115363	0	3.29121	4.01737
ASPH	188.331	167.221	142.006	136.125
ASPHD1	37.3778	39.3666	84.7002	79.8817
ASPHD2	2.59568	1.95099	0.290401	0.40756
ASPM	146.454	158.42	170.175	166.284
ASPN	0.807544	1.04053	0.1452	0.174668
ASPRV1	1.38436	1.86428	0.1936	0.291114
ASPSCR1	67.7184	79.2534	67.0341	74.9328
ASRGL1	44.3573	50.5956	3.82361	2.27069
ASS1	1016.53	951.864	2712.24	2860.31
ASTE1	11.1903	10.3185	9.58322	8.84987
ASTL	0	0.0433552	0	0.232891
ASTN1	11.1326	11.7926	1.9844	0.698674
ASTN2	7.78703	10.9689	2.80721	2.73647
ASTN2-AS1	0.0576817	0	0.0484001	0
ASUN	66.2186	62.5182	60.2581	49.4894
ASXL1	83.6962	88.0111	130.777	140.841
ASXL2	58.3162	46.7369	33.7349	32.1972
ASXL3	0.865226	1.21395	0	0
ASZ1	0	0	0.1452	0.291114
ATAD1	0	0	42.5921	37.2626
ATAD2	1729.64	1527.8	66.9373	83.4915
ATAD2B	24.111	21.721	12.6808	12.1686
ATAD3A	60.4505	75.178	80.1989	76.2719
ATAD3B	41.3001	51.376	72.4549	78.0768
ATAD3C	0.173045	0.216776	0.1452	0.291114
ATAD5	31.6673	30.0018	23.1836	18.4566
ATAT1	8.30617	10.3185	12.1484	12.4597
ATCAY	0	0	0	0
ATE1	20.0732	18.2959	21.3444	18.5149
ATE1-AS1	0.98059	0.780394	0.242	0.40756
ATF1	29.1293	27.2271	59.4353	56.9419
ATF2	47.4144	41.5777	35.9613	30.1012
ATF3	56.8742	38.326	17.7628	16.2442
ATF4	950.48	909.376	405.544	393.12
ATF5	86.7533	98.4164	25.8456	28.8785
ATF6	74.9863	56.7954	81.7961	72.2545
ATF6B	78.8509	90.7859	155.171	143.17
ATF7	73.4865	75.3514	61.9037	58.3393
ATF7IP	67.43	59.0498	31.2665	26.0838
ATF7IP2	3.69163	2.42789	5.17881	4.13382
ATG10	9.86358	9.23466	6.24361	6.28806
ATG101	73.948	70.4523	75.7945	82.5599
ATG12	48.9141	42.1413	32.8637	32.0808
ATG13	61.8925	72.3599	95.8806	100.376
ATG14	17.6506	19.9001	28.0721	28.0052
ATG16L1	30.5713	33.2968	17.2304	13.9153
ATG16L2	9.97894	9.66822	17.3272	14.3228
ATG2A	28.6678	34.5975	145.975	163.14
ATG2B	53.9901	43.7021	28.4593	27.3065
ATG3	64.8343	56.9688	54.6437	48.9654
ATG4A	10.0366	8.02072	7.26001	6.6374
ATG4B	52.9518	61.4777	21.6832	23.8714
ATG4C	12.9207	11.3157	6.96961	5.70584
ATG4D	34.0899	36.3317	13.1648	14.2646
ATG5	27.0527	24.2356	22.8932	21.4842
ATG7	20.1886	20.8539	29.1369	30.3923
ATG9A	134.168	139.17	89.879	86.1698
ATG9B	9.8059	9.14795	0.290401	0.174668
ATHL1	41.7039	40.3204	92.541	86.8102
ATIC	147.435	177.496	92.6378	90.3036
ATL1	17.5929	14.4806	2.42	2.09602
ATL2	115.133	87.2307	31.1213	29.9265
ATL3	104.981	98.2863	63.5009	52.2259
ATM	89.9835	82.7218	74.7297	60.1442
ATMIN	43.5497	41.1441	55.9989	51.7601
ATN1	207.077	242.616	120.71	131.933
ATOH1	0	0.260131	0	0
ATOH7	0.34609	0.216776	0.435601	0.465783
ATOH8	15.7471	18.3826	9.05082	7.21963
ATOX1	39.1082	44.0056	23.2804	21.8336
ATP10A	0	0	0	0
ATP10B	0	0	0	0
ATP10D	31.2635	24.6691	18.8276	15.6619
ATP11A	58.2009	55.9283	80.1505	80.3475
ATP11A-AS1	0.34609	0.173421	0.1452	0.465783
ATP11AUN	0	0	0	0
ATP11B	44.2419	35.4646	26.7168	25.2687
ATP11C	61.4887	60.2638	30.8793	29.5772
ATP12A	0.230727	0.0433552	0	0
ATP13A1	133.476	160.588	152.751	159.822
ATP13A2	19.5541	19.3364	45.6897	51.7019
ATP13A3	150.78	129.112	104.98	103.811
ATP13A4	0	0.0433552	0	0
ATP13A4-AS1	0	0	0	0
ATP13A5	0	0.0867105	0	0
ATP13A5-AS1	0	0	0	0
ATP1A1	505.004	564.355	631.282	694.54
ATP1A1-AS1	11.594	12.1395	10.4544	12.2268
ATP1A2	0.0576817	0.0867105	0	0.0582228
ATP1A3	18.1697	12.0961	0	0.174668
ATP1A4	0	0	0	0
ATP1B1	8.24849	7.54381	50.1909	50.8867
ATP1B2	6.22963	6.41657	0.0484001	0
ATP1B3	128.63	123.692	420.016	586.77
ATP1B4	0	0	0	0
ATP2A1	4.61454	4.5523	2.80721	2.50358
ATP2A1-AS1	10.6134	14.0905	9.09922	11.5281
ATP2A2	274.969	301.666	517.833	542.811
ATP2A3	23.2457	27.7473	9.72842	12.285
ATP2B1	63.2192	54.7577	137.843	133.796
ATP2B2	0.115363	0	0	0.232891
ATP2B2-IT2	0	0	0	0
ATP2B3	48.7988	55.7982	0	0.174668
ATP2B4	200.675	177.713	91.4762	106.198
ATP2C1	94.3096	75.4815	107.206	112.312
ATP2C2	0.692181	0.867105	2.42	2.09602
ATP4A	0.173045	0.130066	0.0968002	0.0582228
ATP4B	0.0576817	0	0.0484001	0
ATP5A1	672.165	741.895	372.439	363.951
ATP5B	1759.18	1977.39	882.721	927.664
ATP5C1	234.938	241.012	110.062	118.425
ATP5D	151.357	180.748	113.401	124.189
ATP5E	186.485	178.84	251.245	258.568
ATP5EP2	1.03827	1.04053	0.484001	0.931565
ATP5F1	197.618	190.503	168.771	147.77
ATP5G1	106.019	133.534	108.949	103.229
ATP5G2	341.937	374.979	442.958	434.4
ATP5G3	304.848	344.631	159.72	168.555
ATP5H	165.547	162.279	156.865	154.873
ATP5I	80.293	86.0601	55.0793	54.0308
ATP5J	49.4333	49.9886	54.0629	50.5956
ATP5J2	188.216	214.435	124.533	123.665
ATP5J2-PTCD1	33.7438	35.3779	20.57	18.2237
ATP5L	187.235	197.96	133.681	136.241
ATP5L2	0.173045	0.0867105	0	0.116446
ATP5O	155.741	165.27	108.852	101.249
ATP5S	12.6323	15.4345	7.11481	6.87029
ATP5SL	40.781	48.2977	45.4477	54.4383
ATP6AP1	158.682	174.808	136.149	131.875
ATP6AP1L	0.807544	0.737039	1.1132	0.582228
ATP6AP2	45.4532	34.8576	155.655	141.656
ATP6V0A1	38.7621	41.1008	31.6053	30.6834
ATP6V0A2	40.1465	38.1093	26.862	27.947
ATP6V0A4	0.115363	0	0.338801	0.291114
ATP6V0B	120.786	133.924	140.844	145.149
ATP6V0C	147.896	157.813	178.548	191.204
ATP6V0CP3	0	0	0	0
ATP6V0D1	51.7405	59.6568	48.4001	48.3249
ATP6V0D2	2.88409	2.12441	0	0
ATP6V0E1	123.554	119.314	251.196	255.598
ATP6V0E2	68.2952	71.8396	10.406	9.72321
ATP6V0E2-AS1	12.3439	12.1828	0.726001	0.465783
ATP6V1A	42.8575	30.0885	61.7101	49.6058
ATP6V1B1	3.63395	4.63901	0.338801	0.640451
ATP6V1B1-AS1	1.96118	1.95099	0.1936	0.291114
ATP6V1B2	101.866	101.798	41.8177	46.9276
ATP6V1C1	25.8414	18.0358	30.2985	26.8989
ATP6V1C2	2.82641	1.12724	2.2748	3.55159
ATP6V1D	52.0866	40.277	22.3608	22.7069
ATP6V1E1	78.3318	66.637	44.7701	45.1227
ATP6V1E2	4.15309	3.38171	1.2584	1.2809
ATP6V1F	92.1754	100.584	92.6862	90.8858
ATP6V1G1	96.6169	82.9386	49.8521	46.4036
ATP6V1G2	2.36495	1.69085	0.629201	0.640451
ATP6V1G2-DDX39B	135.956	149.445	146.507	139.909
ATP6V1G3	0.692181	0.346842	0.0484001	0
ATP6V1H	26.649	23.1951	17.182	16.6517
ATP7A	20.8231	15.3044	14.9556	13.6241
ATP7B	17.0738	17.9057	5.80801	4.48316
ATP8A1	23.4765	18.9462	0.919602	1.39735
ATP8A2	0.115363	0.0433552	0	0.0582228
ATP8B1	4.61454	4.07539	4.69481	2.67825
ATP8B2	122.228	119.14	4.01721	2.5618
ATP8B3	16.1509	17.4288	21.5864	17.2922
ATP8B4	0	0.0433552	0.532401	0.582228
ATP8B5P	0.0576817	0.260131	0.0484001	0.116446
ATP9A	59.2391	48.081	81.4089	62.2402
ATP9B	15.4587	12.4863	9.34122	10.5966
ATPAF1	73.3712	77.3024	34.3157	33.2452
ATPAF2	27.1104	27.9208	13.552	15.7202
ATPIF1	114.268	116.279	151.444	154.058
ATR	38.4737	35.638	33.9769	30.1012
ATRAID	94.252	96.8989	66.3565	60.8428
ATRIP	20.1309	20.2902	20.9572	20.4362
ATRN	72.4483	68.7614	35.8161	40.1737
ATRNL1	10.2097	11.0122	0	0
ATRX	143.281	142.162	114.273	104.859
ATXN1	43.3767	31.9095	2.178	1.74668
ATXN10	128.861	116.062	59.7741	50.2463
ATXN1L	93.7328	94.341	88.1366	97.9308
ATXN2	32.4748	32.2129	43.6085	43.0267
ATXN2L	299.772	321.739	223.173	232.076
ATXN3	23.1304	16.475	10.7448	9.4321
ATXN3L	0	0	0	0
ATXN7	25.2069	22.8482	41.5757	36.4475
ATXN7L1	12.2862	9.45144	5.46921	4.48316
ATXN7L2	15.6318	17.0386	14.8104	13.7988
ATXN7L3	71.6407	87.6209	122.791	140.201
ATXN7L3B	70.4294	71.1893	147.814	150.273
ATXN8OS	0	0	0	0
AUH	21.1115	15.868	16.214	13.6241
AUNIP	15.4587	13.2667	15.5848	19.7375
AUP1	115.248	134.184	140.263	144.567
AURKA	52.4904	58.5296	73.7133	82.7928
AURKAIP1	127.304	147.971	146.652	151.67
AURKAPS1	0.807544	1.21395	3.19441	3.08581
AURKB	101.462	113.461	59.9193	61.1922
AURKC	0.0576817	0.0433552	0.1452	0.174668
AUTS2	62.527	57.9659	0	0.0582228
AVEN	15.5164	19.77	5.80801	6.46273
AVIL	1.49973	1.90763	5.66281	5.93873
AVL9	85.2536	76.7388	66.5017	61.134
AVP	0	0	0	0
AVPI1	37.6085	38.0659	77.4885	88.7898
AVPR1A	0	0	0	0
AVPR1B	0	0	0	0
AVPR2	0.230727	0.476908	9.87362	7.27785
AWAT1	0	0	0	0
AWAT2	0	0	0	0
AXDND1	0	0.0867105	0.0968002	0.116446
AXIN1	62.2386	72.9669	95.8806	104.685
AXIN2	121.305	125.08	3.24281	4.30849
AXL	31.5519	29.6983	126.953	115.863
AZGP1	0.230727	0.0433552	0	0
AZGP1P1	0	0	0	0
AZI2	10.9595	10.9255	35.7677	34.2932
AZIN1	96.9053	85.063	81.9413	78.5426
AZIN1-AS1	0.461454	0.823749	0.629201	0.40756
AZIN2	0.34609	1.04053	2.178	2.5618
AZU1	0.34609	0.303487	0.677601	0.349337
B2M	493.525	378.361	1132.13	1082.65
B3GALNT1	9.8059	9.66822	0	0
B3GALNT2	77.6973	61.3477	71.5837	67.422
B3GALT1	0	0	0	0.0582228
B3GALT2	0.519136	0.693684	0.580801	0.0582228
B3GALT4	0.692181	0.390197	2.6136	3.43515
B3GALT5	0	0	0	0
B3GALT5-AS1	0	0	0	0
B3GALT6	47.9335	63.5588	71.4385	75.8643
B3GAT1	1.21132	1.38737	0.0968002	0.232891
B3GAT2	1.09595	1.47408	3.04921	3.02759
B3GAT3	55.4898	67.0705	51.3525	44.5405
B3GLCT	20.8808	17.4722	9.14762	8.84987
B3GNT2	21.3422	16.475	20.5216	18.9806
B3GNT3	0	0.0867105	15.6816	17.3504
B3GNT4	3.1725	2.60131	2.178	1.74668
B3GNT5	0.173045	0.0867105	9.09922	7.04496
B3GNT6	0	0	0	0
B3GNT7	0.0576817	0	5.71121	4.83249
B3GNT8	0.403772	0.433552	0.484001	0.116446
B3GNT9	44.2996	45.9999	13.552	16.5353
B3GNTL1	4.7299	4.89914	19.4568	17.758
B4GALNT1	58.8931	66.5936	16.1656	18.3402
B4GALNT2	0	0	0	0
B4GALNT3	25.38	32.2129	0.0484001	0.116446
B4GALNT4	88.8299	78.9065	111.369	118.6
B4GALT1	186.889	167.741	372.148	441.911
B4GALT1-AS1	9.63285	9.75493	20.4248	26.3749
B4GALT2	151.299	184.607	126.857	128.731
B4GALT3	59.0661	68.718	55.5633	57.233
B4GALT4	11.1326	8.88782	17.5692	20.378
B4GALT4-AS1	0.576817	0.433552	0.629201	1.04801
B4GALT5	72.4483	75.915	231.062	234.813
B4GALT6	14.132	14.0037	0.1452	0.116446
B4GALT7	21.6883	23.2384	27.0556	24.2789
B4GAT1	53.8747	58.4862	57.0153	58.4557
B9D1	37.8392	42.5315	14.278	12.6926
B9D2	3.40322	4.37888	6.63081	7.51074
BAALC	0.288409	0.173421	0.0968002	0.0582228
BAALC-AS1	0	0.0867105	0	0
BAALC-AS2	0.0576817	0	0	0
BAAT	0	0.173421	0.0484001	0
BABAM1	127.361	139.214	99.1234	90.944
BACE1	79.2547	77.1723	29.0401	25.9674
BACE1-AS	1.96118	2.64467	1.1616	0.756897
BACE2	58.0855	66.6803	218.526	241.625
BACH1	27.7449	22.0678	42.2049	37.4955
BACH1-IT2	0.403772	0.0867105	0.0484001	0.116446
BACH2	0.519136	0.260131	0.968002	1.2809
BAD	40.2619	38.0659	31.3149	42.6191
BAG1	83.6962	96.2053	160.543	159.298
BAG2	71.0062	68.1544	63.7429	59.0379
BAG3	17.5352	21.0273	44.4313	43.6671
BAG4	38.3007	30.6955	25.7004	21.8336
BAG5	90.5603	74.7444	39.5429	39.1257
BAG6	250.743	285.451	282.705	293.443
BAGE	1.73045	2.16776	0.0968002	0.174668
BAGE2	10.7865	11.6626	1.452	1.33912
BAGE3	0	0	0	0
BAGE4	6.40267	5.98302	1.0164	0.815119
BAGE5	7.84472	7.41374	1.1132	0.815119
BAHCC1	75.1593	84.7595	131.358	142.413
BAHD1	69.968	86.2769	50.2393	49.5476
BAIAP2	47.5874	51.0725	34.8965	38.4271
BAIAP2-AS1	25.1492	24.2356	8.71202	9.37387
BAIAP2L1	38.7044	35.0744	32.1377	34.0021
BAIAP2L2	2.82641	3.68519	23.4256	20.902
BAIAP3	5.07599	3.94533	5.71121	6.92851
BAK1	30.1099	36.2016	51.7881	46.9858
BAMBI	44.9341	31.6927	24.3936	28.3545
BANCR	0	0	0	0
BANF1	170.796	205.244	317.843	318.653
BANF2	0	0	0	0
BANK1	0.34609	0.260131	0.242	0.349337
BANP	26.4182	26.0131	22.4576	20.1451
BAP1	95.4056	103.532	138.908	139.793
BARD1	34.2053	28.0508	17.0852	14.905
BARHL1	0.230727	0	0.290401	0
BARHL2	0	0	0	0
BARX1	0.403772	0.823749	39.6397	44.3658
BARX2	0.519136	0.173421	0	0
BASP1	0	0	732.245	765.164
BASP1P1	0	0.0433552	0	0
BATF	0	0	0	0
BATF2	0.519136	0.303487	0.677601	0.582228
BATF3	4.96063	6.72006	4.98521	3.72626
BAX	86.2919	87.8377	74.1005	79.6488
BAZ1A	80.1199	72.5333	47.2385	44.0164
BAZ1B	363.107	312.461	112.772	109.983
BAZ2A	227.439	228.439	221.092	246.748
BAZ2B	28.3217	25.3195	13.6972	9.02454
BBC3	12.69	7.8473	36.8809	39.3004
BBIP1	13.4398	9.58151	18.0048	15.6619
BBOX1	0.173045	0.260131	0	0.0582228
BBOX1-AS1	5.3644	6.02638	0	0
BBS1	34.436	35.8548	34.1221	28.995
BBS10	14.9396	14.9142	17.4724	14.9633
BBS12	3.63395	2.16776	2.2748	2.38714
BBS2	101.751	87.5342	50.1425	47.6263
BBS4	21.2846	17.3421	16.2624	14.4975
BBS5	11.3056	10.1018	3.96881	5.18183
BBS7	18.8042	15.8247	11.0836	12.3432
BBS9	11.9978	10.9255	7.01801	6.69562
BBX	120.901	101.321	128.793	107.072
BCAM	20.477	23.065	61.7101	63.8704
BCAN	1.49973	1.2573	0.580801	1.2809
BCAP29	35.3589	33.7304	37.8005	31.7897
BCAP31	168.777	195.792	297.564	307.649
BCAR1	76.8321	84.0224	95.1546	96.941
BCAR3	8.65226	10.5787	162.334	188.7
BCAR4	0	0	0	0
BCAS1	0.0576817	0	0	0.232891
BCAS2	37.2624	36.5485	35.9129	34.7008
BCAS3	37.6085	42.8783	16.94	14.9633
BCAS4	15.6894	13.787	5.61441	8.38409
BCAT1	223.517	199.217	0.0484001	0.465783
BCAT2	68.2375	83.5889	69.9381	73.8848
BCCIP	68.5836	62.3448	38.6233	34.5844
BCDIN3D	12.7477	10.7087	9.00242	9.1992
BCDIN3D-AS1	3.98004	3.59848	3.14601	2.15424
BCHE	16.5547	12.2695	0	0
BCKDHA	40.1465	45.5664	64.0333	74.6999
BCKDHB	39.1082	36.4618	13.6488	12.3432
BCKDK	105.731	108.215	54.9341	55.137
BCL10	15.4587	12.3996	10.5512	8.6752
BCL11A	29.8791	25.3195	0	0.116446
BCL11B	34.436	27.7473	0	0.0582228
BCL2	19.208	15.3044	8.03441	7.51074
BCL2A1	0	0	0.0484001	0.174668
BCL2L1	42.1077	42.2714	100.479	118.6
BCL2L10	0.288409	0	0	0.116446
BCL2L11	23.2457	23.802	70.6641	62.182
BCL2L12	38.3584	45.4796	74.7297	74.5252
BCL2L13	61.2003	56.7954	25.2648	21.0767
BCL2L14	0	0	0	0.116446
BCL2L15	9.74821	6.15644	0.1452	0.756897
BCL2L2	54.2785	50.6389	40.8981	42.1533
BCL2L2-PABPN1	111.095	121.091	82.4253	82.6764
BCL3	10.5558	8.19414	53.3853	54.7877
BCL6	27.3988	21.3308	7.50201	7.56897
BCL6B	0.173045	0.303487	13.8424	16.7682
BCL7A	22.0921	25.753	39.6881	40.9306
BCL7B	51.4521	55.8849	30.9277	29.8683
BCL7C	151.876	170.343	77.7305	72.7785
BCL9	62.527	76.9122	63.4525	59.8531
BCL9L	159.721	185.56	144.377	168.963
BCLAF1	99.1549	96.4654	114.079	99.7939
BCO1	0.403772	0.0433552	0	0
BCO2	0.288409	0.390197	0.1452	0.291114
BCOR	78.9086	81.3778	144.329	149.633
BCORL1	54.2785	55.7548	28.9433	28.5292
BCORP1	0	0	0	0
BCR	66.8531	73.7906	90.6534	98.1054
BCRP2	4.61454	2.68802	0	0
BCRP3	0.0576817	0.260131	0.1936	0.0582228
BCS1L	65.0073	76.6954	23.3288	24.3954
BCYRN1	3.11481	2.42789	0.629201	0.815119
BDH1	0.0576817	0.0433552	6.96961	7.62719
BDH2	15.4587	13.3968	13.8424	11.9357
BDKRB1	0	0	0	0
BDKRB2	1.09595	0.476908	0.338801	0.40756
BDNF	9.40212	5.33269	21.4412	23.1145
BDNF-AS	0.922908	0.693684	0.968002	0.989788
BDP1	87.2148	85.4532	62.0005	54.2637
BEAN1	0.230727	0.260131	0.1452	0.0582228
BEAN1-AS1	0	0	0.1452	0
BECN1	46.5492	44.5258	32.2345	32.2554
BECN2	0	0	0	0
BEGAIN	11.9978	13.787	59.7741	67.3056
BEND2	0	0	0	0
BEND3	15.6318	20.8105	14.5684	13.5077
BEND3P3	8.82531	8.19414	8.61522	5.76406
BEND4	4.96063	1.95099	0	0.0582228
BEND5	0	0.130066	0	0
BEND6	5.53745	5.11592	1.452	2.44536
BEND7	5.47977	4.81243	0	0
BEST1	11.5363	5.07256	1.2584	0.815119
BEST2	0.115363	0.260131	0	0
BEST3	0	0	0.1936	0.116446
BEST4	0.576817	0.476908	0.242	0.40756
BET1	22.3805	19.2497	15.6332	15.0215
BET1L	53.1249	58.4862	56.0473	52.5752
BEX1	0	0	0	0
BEX2	0	0	0	0
BEX4	0	0	0	0
BEX5	0.0576817	0.0433552	0	0
BFAR	58.9507	52.8934	73.3745	71.3229
BFSP1	0.288409	0.130066	1.21	1.80491
BFSP2	0	0	0	0
BGLAP	1.55741	2.0377	1.1132	0.873342
BGLT3	0	0	0	0
BGN	367.49	403.03	0.0484001	1.63024
BHLHA15	0.115363	0.0867105	0	0
BHLHA9	0.0576817	0.0867105	0	0
BHLHB9	8.30617	6.11309	8.61522	4.71605
BHLHE22	0.115363	0	0	0
BHLHE23	0	0	0	0
BHLHE40	102.731	71.8396	101.205	119.764
BHLHE40-AS1	0.288409	0.260131	0.242	0.291114
BHLHE41	20.0156	11.7493	0.387201	0.40756
BHMG1	0	0.0433552	0	0
BHMT	0	0	0	0
BHMT2	0	0	0	0
BICC1	0.519136	0.173421	61.9037	65.7918
BICD1	16.1509	14.6974	14.3748	13.6824
BICD2	115.421	115.889	42.4953	41.5711
BID	43.1459	49.1648	41.0917	38.4271
BIK	1.03827	0.99717	17.0368	10.8877
BIN1	56.7012	55.7548	191.326	181.655
BIN2	0	0.0433552	0.0484001	0
BIN3	23.8802	22.9349	29.2821	28.7621
BIN3-IT1	0.461454	0.216776	0.290401	0.116446
BIRC2	32.1864	27.1404	43.9957	34.0603
BIRC3	1.269	0.563618	57.9833	50.7703
BIRC5	141.263	184.52	105.173	94.7867
BIRC6	94.1943	76.3052	83.9742	72.371
BIRC6-AS2	0.0576817	0.130066	0.242	0.291114
BIRC7	0.461454	0.303487	23.2804	19.4464
BIRC8	0	0	0	0
BISPR	5.76817	3.77191	14.7136	11.761
BIVM	16.6123	10.5353	21.78	18.0491
BIVM-ERCC5	16.4393	11.0556	27.1524	25.0358
BLACAT1	3.4609	2.38454	0.1936	0.232891
BLACE	0	0	0	0
BLCAP	54.0478	57.6191	89.8306	95.893
BLID	0.0576817	0.0867105	0.290401	0.0582228
BLK	0.115363	0.0867105	0.726001	0.873342
BLM	34.3206	32.7766	44.0925	38.2524
BLMH	103.596	115.325	41.8177	39.7662
BLNK	0.0576817	0.130066	0	0
BLOC1S1	79.024	86.0601	57.9833	51.0032
BLOC1S1-RDH5	18.9773	20.1168	14.9072	14.3228
BLOC1S2	57.3933	53.457	22.1672	20.1451
BLOC1S3	17.3045	15.3911	22.3124	19.9122
BLOC1S4	10.6134	11.7926	34.7997	40.1155
BLOC1S5	17.6506	12.6164	5.75961	6.17162
BLOC1S5-TXNDC5	169.411	178.537	102.85	104.51
BLOC1S6	48.0489	31.6927	26.136	19.4464
BLVRA	103.942	105.397	30.2017	34.5844
BLVRB	79.8315	74.7444	72.2129	71.7887
BLZF1	12.6323	11.7926	12.9712	13.4495
BMF	12.8053	12.4863	7.21161	5.41472
BMI1	58.3739	55.1912	21.3444	16.8846
BMP1	76.486	71.7963	62.1941	82.6182
BMP10	0.288409	0	0	0
BMP15	0	0	0	0
BMP2	6.05658	3.64184	20.57	29.1114
BMP2K	36.1088	28.2243	13.4552	11.9939
BMP3	0	0	0	0
BMP4	10.4981	8.93118	0	0.0582228
BMP5	36.3972	34.1639	0	0.232891
BMP6	0	0	83.9742	76.9706
BMP7	86.9264	84.7161	0	0.232891
BMP7-AS1	0.230727	0.130066	0	0
BMP8A	1.09595	0.953815	1.3552	1.33912
BMP8B	10.7865	12.1828	14.0844	16.1277
BMPER	13.4398	13.6135	0.0484001	0.349337
BMPR1A	51.3944	41.491	19.4084	16.3606
BMPR1B	9.28676	10.0584	1.0648	0.232891
BMPR1B-AS1	0.461454	0.346842	0	0
BMPR2	107.634	78.5597	22.506	23.1727
BMS1	127.534	102.448	73.5197	61.0757
BMS1P17	1.32668	0.650329	1.3552	1.04801
BMS1P18	0.403772	0.173421	0.1452	0.174668
BMS1P20	22.6112	19.5966	9.58322	9.89788
BMS1P21	0.0576817	0.0867105	0.0968002	0
BMS1P4	5.88354	6.24315	7.35681	7.10318
BMS1P5	6.51804	5.07256	9.63162	9.66499
BMS1P6	7.21022	6.06973	1.7424	1.63024
BMX	0	0	0.1452	0.116446
BNC1	0.115363	0	0	0
BNC2	49.664	42.4014	3.09761	3.3187
BNIP1	17.1892	17.9057	15.0524	13.9735
BNIP2	37.2047	32.2563	38.3813	31.9061
BNIP3	0.807544	0.303487	65.0981	72.7785
BNIP3L	97.6552	70.9292	74.4877	88.9062
BNIPL	1.269	0.867105	1.1132	1.2809
BOC	31.725	25.753	0.1936	0.291114
BOD1	100.366	98.0695	91.1858	78.3679
BOD1L1	39.4543	33.7737	83.2965	81.8613
BOD1L2	0	0	0	0.116446
BOK	17.0738	14.8275	21.3444	22.1829
BOK-AS1	0.115363	0.0867105	0.0484001	0.0582228
BOLA1	17.5929	20.5504	13.0196	10.4219
BOLA2	0	0	0	0
BOLA2B	15.5741	12.7464	18.5372	15.7202
BOLA3	57.1049	57.359	30.3953	25.4434
BOLA3-AS1	15.2857	15.1743	2.5652	2.27069
BOLL	0	0	0	0.116446
BOP1	117.036	148.882	198.682	221.945
BORA	18.5735	16.5183	19.6504	13.5077
BPESC1	0	0	0	0
BPGM	15.5741	12.8331	19.36	16.8846
BPHL	46.7799	55.7982	12.1968	10.3637
BPI	0	0	0	0
BPIFA1	0	0	0	0
BPIFA2	0	0	0	0
BPIFA3	0	0	0	0
BPIFA4P	0	0	0	0
BPIFB1	0.288409	0.130066	0	0.0582228
BPIFB2	0	0	0	0
BPIFB3	0	0	0	0
BPIFB4	0.0576817	0.0433552	0	0
BPIFB6	0	0	0	0
BPIFC	0	0	0	0
BPNT1	54.0478	61.4777	49.8037	43.376
BPTF	107.807	99.4569	82.0865	72.7785
BPY2	0	0	0	0
BPY2B	0	0	0	0
BPY2C	0	0	0	0
BRAF	16.3239	13.0933	14.2296	13.333
BRAP	18.1121	16.7351	24.8776	26.8989
BRAT1	124.016	142.855	93.4122	86.1115
BRCA1	93.9636	76.522	58.6125	48.1503
BRCA2	40.0888	43.0084	13.8424	15.429
BRCAT107	0	0	0	0
BRCAT54	1.78813	0.91046	1.5488	2.50358
BRCC3	44.4726	35.8114	23.0868	21.8918
BRD1	54.4516	57.2289	39.3493	44.0747
BRD2	301.502	301.362	270.702	259.499
BRD3	78.1588	82.505	78.5049	84.3066
BRD4	180.486	198.74	144.813	144.684
BRD7	114.902	106.22	42.2533	39.708
BRD7P3	0	0.260131	0	0.0582228
BRD8	66.6224	62.8217	82.0381	79.3577
BRD9	47.299	51.5927	180.29	189.282
BRDT	0	0	0	0
BRDTP1	0	0	0.822801	0.232891
BRE	28.7255	28.7445	33.9769	41.5711
BREA2	0.865226	0.433552	1.3552	1.80491
BRE-AS1	0.288409	0.260131	69.8897	107.945
BRF1	63.796	68.1978	31.7021	33.7692
BRF2	27.6296	28.6145	16.214	13.7988
BRI3	66.2186	67.7642	69.3089	77.087
BRI3BP	18.9196	19.2931	29.5725	28.2381
BRICD5	9.1714	9.01789	9.53482	9.60676
BRINP1	0	0	0	0
BRINP2	0.807544	0.520263	0	0
BRINP3	25.0339	29.0914	0	0.0582228
BRIP1	31.3212	27.8774	23.474	18.4566
BRIX1	81.6197	74.5276	159.043	147.653
BRK1	170.161	160.024	157.397	148.876
BRMS1	85.4843	95.6416	105.27	114.582
BRMS1L	15.9778	14.9142	6.53401	4.5996
BROX	38.0123	29.1781	55.0793	50.8867
BRPF1	40.0311	41.9679	70.0349	74.0012
BRPF3	62.2963	64.7727	34.4609	29.4607
BRS3	0	0.216776	0	0
BRSK1	14.0743	13.4401	13.6972	11.2952
BRSK2	8.82531	10.7955	8.17961	7.62719
BRWD1	58.8354	58.4429	55.2245	49.2565
BRWD1-AS1	0.461454	0.0867105	0.0484001	0
BRWD1-IT2	0.461454	0.693684	0.387201	0.465783
BRWD3	90.5026	72.013	44.0925	39.2422
BSCL2	17.6506	20.8539	15.5848	12.8672
BSDC1	45.5686	45.6531	98.5426	100.318
BSG	907.045	1038.96	1325.15	1384.95
BSN	3.80699	3.55513	3.77521	2.21247
BSN-AS2	0.34609	0.260131	0.435601	0.232891
BSND	0.0576817	0	0.0484001	0
BSPH1	0	0	0	0
BSPRY	0	0	0	0
BST1	0.0576817	0	0	0
BST2	67.0839	51.5494	568.749	504.85
BSX	0	0	0	0
BTAF1	113.748	83.9357	64.6625	59.5037
BTBD1	62.8154	57.8359	106.093	103.928
BTBD10	31.1481	23.5419	22.9416	19.2718
BTBD11	1.44204	1.69085	0	0.0582228
BTBD16	0.0576817	0.0433552	0.1452	0.116446
BTBD17	0.230727	0.0433552	0	0
BTBD18	0.0576817	0.216776	0.338801	0.291114
BTBD19	0.865226	0.737039	1.0648	0.815119
BTBD2	172.641	217.08	101.301	92.7489
BTBD3	29.2446	23.3685	126.76	105.442
BTBD6	0.403772	0.606973	26.5232	31.2657
BTBD7	80.1776	72.62	26.6684	24.2207
BTBD8	0.634499	0.476908	0.629201	0.40756
BTBD9	17.4199	17.4722	10.2124	10.9459
BTC	0	0	0.1936	0.174668
BTD	10.4981	10.2752	14.278	15.7784
BTF3	528.769	492.039	638.736	613.61
BTF3L4	65.4111	49.5117	39.1073	33.5363
BTF3P11	0	0	0	0
BTG1	39.7427	31.606	59.0481	70.2167
BTG2	19.208	18.6428	29.5725	29.3443
BTG3	41.1271	37.1554	26.62	29.2861
BTG4	0	0	0	0
BTK	0.0576817	0.693684	0.0484001	0.0582228
BTLA	0	0.0867105	0.0484001	0
BTN1A1	0.288409	0.563618	0.1452	0.0582228
BTN2A1	29.9945	27.097	29.6209	31.615
BTN2A2	22.3228	20.2035	7.79241	8.32586
BTN2A3P	5.42208	6.63335	6.29201	6.34629
BTN3A1	16.9007	15.7379	36.2517	32.3137
BTN3A2	4.44149	3.68519	47.2869	42.852
BTN3A3	18.6889	16.5617	19.2632	12.809
BTNL10	0	0	0	0
BTNL2	0	0	0	0
BTNL3	0	0	0	0
BTNL8	0	0	0	0
BTNL9	31.9557	27.9641	0	0.291114
BTRC	59.1815	50.8123	50.9169	52.5752
BUB1	85.3113	73.0536	173.03	191.32
BUB1B	101.635	97.7661	34.4609	29.7519
BUB3	161.567	141.251	121.436	118.716
BUD13	35.9357	36.982	18.2468	17.4086
BUD31	49.4333	47.474	20.086	20.6691
BVES	0	0.0433552	0	0
BVES-AS1	0	0	0	0.174668
BYSL	52.8942	62.3015	51.4977	53.6814
BZRAP1	0	0.130066	0.0484001	0.0582228
BZRAP1-AS1	0.173045	0.0867105	0.1452	0.815119
BZW1	109.941	99.2401	213.541	231.436
BZW2	183.659	166.744	79.5213	70.5078
C10orf10	3.80699	2.25447	7.59881	6.22984
C10orf105	0.519136	0.173421	0.1452	0.0582228
C10orf107	1.73045	1.34401	0	0.174668
C10orf11	0.519136	0.130066	0.580801	0.232891
C10orf111	0.173045	0.0867105	0.242	0.232891
C10orf113	0	0	0	0
C10orf12	17.7083	14.7408	3.19441	3.08581
C10orf120	0	0	0	0
C10orf126	0.98059	0.737039	0	0
C10orf128	0	0	0	0
C10orf131	1.21132	1.56079	0.242	0.232891
C10orf142	0	0	0	0
C10orf2	66.2763	82.3316	54.7405	59.2708
C10orf25	0.34609	0.823749	0.580801	0.232891
C10orf32	6.6334	4.46559	4.84001	5.76406
C10orf32-ASMT	2.94177	2.42789	1.0164	1.39735
C10orf35	7.84472	8.15078	9.38962	9.66499
C10orf53	0	0	0	0
C10orf54	2.48031	1.95099	13.6972	19.7375
C10orf55	0	0.130066	0.338801	0.232891
C10orf62	0.403772	0.433552	0.435601	0.40756
C10orf67	0	0	0	0
C10orf71	0	0	0	0
C10orf71-AS1	0	0	0	0
C10orf76	102.847	94.6011	20.3764	22.5322
C10orf82	0	0	0	0
C10orf88	10.152	7.4571	8.42162	6.34629
C10orf90	0	0.0433552	0.0968002	0.174668
C10orf91	1.67277	1.73421	5.42081	5.06538
C10orf95	9.92126	11.2724	3.24281	2.38714
C10orf99	0	0	0	0
C11orf1	13.4398	9.84164	4.93681	3.43515
C11orf16	0.288409	0.130066	0.0968002	0.0582228
C11orf21	2.94177	2.9048	0	0
C11orf24	45.5109	51.2459	49.8521	56.0686
C11orf30	36.6856	30.9556	35.0901	28.3545
C11orf31	32.1287	37.7191	82.9577	58.9797
C11orf39	0	0	0	0
C11orf40	0	0	0	0
C11orf42	0.34609	0.260131	0.871202	0.582228
C11orf44	0	0	0.0484001	0
C11orf45	8.19081	6.15644	0	0
C11orf49	22.1498	24.6258	69.4541	63.754
C11orf52	0	0.0433552	0	0
C11orf53	0.922908	0.563618	0.0968002	0.232891
C11orf54	22.4959	17.6022	39.9785	33.7692
C11orf57	55.7782	42.3147	36.7357	36.2728
C11orf58	185.331	164.49	157.494	148.294
C11orf63	6.57572	7.11026	0.0968002	0
C11orf65	0.115363	0.390197	0.0484001	0
C11orf68	31.4365	30.1752	50.2877	56.6508
C11orf70	0	0	0	0
C11orf71	9.40212	7.93401	3.53321	2.09602
C11orf72	0.173045	0.173421	0.0484001	0
C11orf73	27.3411	26.49	46.7061	37.0879
C11orf74	11.4787	8.36756	0.387201	0.0582228
C11orf80	12.69	10.5787	14.9072	17.758
C11orf84	68.1798	82.1582	48.6421	49.897
C11orf85	0	0	0.0968002	0.0582228
C11orf86	0	0	42.6889	47.8009
C11orf87	0	0	0	0
C11orf88	0	0	0	0
C11orf91	0	0.173421	0.1452	0.232891
C11orf94	0.519136	0.953815	0.484001	0.465783
C11orf95	71.6984	82.2449	32.8153	29.4607
C11orf96	11.2479	11.0556	0.338801	0.232891
C11orf97	0	0	0	0
C11orf98	49.0872	59.2666	28.9917	26.9572
C12orf10	99.9625	103.359	74.6329	77.4946
C12orf29	21.1115	19.2497	29.9113	28.7621
C12orf4	18.6312	16.1281	5.37241	5.8805
C12orf40	0	0	0	0
C12orf42	0	0.0433552	0	0
C12orf43	14.5935	14.8708	23.4256	22.8816
[truncated: 24,486 more rows]
